# Supplementary material for: Chromatin‐associated DEK proteins maintain H3K27me3 balance and coordinate developmental transitions in plants
Source: New Phytol. 2025 Nov 14;249(2):930–44. doi: 10.1111/nph.70704 (PMC12712427; doi:10.1111/nph.70704)
Supplement: Supplementary file 1 — Dataset S1 Gene lists for H3K27me3 peak overlaps between genotypes. [file NPH-249-930-s002.xlsx]

## Sheet: Firstpage
New Phytologist Supporting Information
Article title: Chromatin-Associated DEK proteins Maintain H3K27me3 Balance and Coordinate Developmental Transitions in plants
Authors: Miyuki Nakamura, Heinrich Bente, Maria Derkacheva, Matthew Gentry, Katarina Landberg, Mattias Thelander, Eva Sundberg , Lars Hennig and Claudia Köhler
Article acceptance date: 13 October 2025

## Sheet: Datasheet1
lhp1	Wt dek lhp1;dek lhp1	Wt dek lhp1;dek	Wt dek lhp1	Wt dek	Wt lhp1;dek lhp1	Wt lhp1;dek	Wt lhp1	Wt	dek lhp1;dek lhp1	dek lhp1;dek	dek lhp1	dek	lhp1;dek lhp1	lhp1;dek
AT1G04210	AT1G01453	AT1G01030	AT1G01183	AT1G01020	AT1G01250	AT1G04887	AT1G23201	AT1G01240	AT1G04220	AT1G02360	AT1G10270	AT1G01420	AT2G22330	AT1G14040
AT1G04555	AT1G02065	AT1G01350	AT1G04403	AT1G01190	AT1G05693	AT1G06007	AT1G30795	AT1G01680	AT1G04247	AT1G04330	AT1G49800	AT1G01460	AT2G47200	AT1G20860
AT1G54860	AT1G02067	AT1G01355	AT1G04445	AT1G01670	AT1G05697	AT1G08100	AT1G30800	AT1G02460	AT1G06980	AT1G07143	AT1G70880	AT1G02450	AT2G47210	AT1G20870
AT2G05165	AT1G02070	AT1G01580	AT1G04613	AT1G02040	AT1G06433	AT1G10890	AT1G30810	AT1G02950	AT1G11460	AT1G08007	AT2G07565	AT1G02550	AT5G52160	AT1G27470
AT2G05195	AT1G02180	AT1G02340	AT1G05660	AT1G02050	AT1G21990	AT1G11770	AT1G34790	AT1G02952	AT1G11470	AT1G08775	AT2G40550	AT1G02590		AT1G50760
AT2G07623	AT1G02190	AT1G02580	AT1G08765	AT1G02205	AT1G22110	AT1G11780	AT1G51230	AT1G03890	AT1G11475	AT1G10010	AT2G43470	AT1G02980		AT2G00520
AT2G07633	AT1G02310	AT1G02620	AT1G09090	AT1G02330	AT1G25300	AT1G13300	AT1G52140	AT1G03900	AT1G27670	AT1G13260	AT3G06360	AT1G03850		AT2G01420
AT2G07667	AT1G02390	AT1G02770	AT1G09607	AT1G02335	AT1G28500	AT1G13600	AT1G66000	AT1G03980	AT1G30760	AT1G13840	AT3G43110	AT1G03870		AT2G05315
AT2G07746	AT1G03103	AT1G02810	AT1G12800	AT1G02380	AT1G31310	AT1G16910	AT1G80340	AT1G03982	AT1G54870	AT1G13850	AT3G60720	AT1G04127		AT2G07638
AT2G07773	AT1G03106	AT1G02813	AT1G14930	AT1G02400	AT1G33730	AT1G18770	AT3G11270	AT1G05027	AT1G71000	AT1G13860	AT4G02330	AT1G04180		AT2G07702
AT2G07792	AT1G03110	AT1G02816	AT1G16400	AT1G02405	AT1G47610	AT1G25240	AT3G21990	AT1G05520	AT1G76200	AT1G18040	AT4G03460	AT1G04190		AT2G07719
AT2G07798	AT1G03490	AT1G03475	AT1G19890	AT1G02410	AT1G51220	AT1G26690	AT3G22000	AT1G05577	AT2G17055	AT1G18050	AT4G12490	AT1G04320		AT2G07721
AT2G08986	AT1G03495	AT1G03880	AT1G21140	AT1G02680	AT1G52690	AT1G26700	AT3G22010	AT1G05647	AT2G35080	AT1G21050	AT4G12495	AT1G04500		AT2G07722
AT2G46990	AT1G03710	AT1G03987	AT1G26355	AT1G02690	AT1G65630	AT1G29090	AT3G22650	AT1G05843	AT2G47190	AT1G22400	AT4G39120	AT1G04540		AT2G07741
AT4G23360	AT1G03720	AT1G04133	AT1G26360	AT1G02790	AT1G65640	AT1G32270	AT3G63350	AT1G05847	AT3G02673	AT1G24140	AT4G39130	AT1G05177		AT2G07766
AT5G39170	AT1G03790	AT1G04207	AT1G27610	AT1G03020	AT1G66470	AT1G35260	AT3G63360	AT1G05893	AT3G07085	AT1G27480	AT4G39140	AT1G05240		AT2G23570
	AT1G03840	AT1G04380	AT1G27620	AT1G03445	AT1G75890	AT1G44350	AT4G19740	AT1G05897	AT3G27250	AT1G27490	AT5G11600	AT1G05250		AT2G23580
	AT1G04103	AT1G04513	AT1G28080	AT1G03700	AT1G75891	AT1G49270	AT4G25240	AT1G05913	AT3G28740	AT1G28375	AT5G11610	AT1G05320		AT2G28660
	AT1G04250	AT1G04937	AT1G34540	AT1G03780	AT1G76800	AT1G50980	AT5G07530	AT1G05937	AT3G46565	AT1G29150	AT5G15040	AT1G05370		AT2G35700
	AT1G04370	AT1G05053	AT1G44800	AT1G03800	AT2G00640	AT1G51250	AT5G07655	AT1G06133	AT3G49950	AT1G30740	AT5G61710	AT1G05390		AT2G37040
	AT1G04560	AT1G05310	AT1G50960	AT1G03810	AT2G01770	AT1G51260	AT5G40030	AT1G06697	AT3G49960	AT1G51040		AT1G05503		AT2G41940
	AT1G04625	AT1G05483	AT1G50990	AT1G03820	AT2G01810	AT1G52695	AT5G50470	AT1G06737	AT4G15310	AT1G54890		AT1G05590		AT2G42840
	AT1G04660	AT1G05487	AT1G52495	AT1G03830	AT2G04915	AT1G53530	AT5G50480	AT1G06743	AT4G19730	AT1G55570		AT1G05653		AT2G47130
	AT1G04670	AT1G05650	AT1G52500	AT1G04143	AT2G08285	AT1G53540	AT5G56369	AT1G07630	AT4G21440	AT1G55928		AT1G05713		AT3G42148
	AT1G04783	AT1G05817	AT1G53350	AT1G04150	AT2G16190	AT1G53990	AT5G56370	AT1G07650	AT4G29740	AT1G55930		AT1G05753		AT3G42150
	AT1G05230	AT1G05823	AT1G53360	AT1G04283	AT2G19500	AT1G55440		AT1G08070	AT4G36740	AT1G63570		AT1G05793		AT3G45820
	AT1G05420	AT1G05957	AT1G54340	AT1G04373	AT2G28625	AT1G55630		AT1G08080	AT5G06330	AT1G66045		AT1G05810		AT3G45830
	AT1G05523	AT1G06093	AT1G55260	AT1G04377	AT2G29800	AT1G55640		AT1G08140	AT5G16290	AT1G68510		AT1G05967		AT3G56060
	AT1G05527	AT1G06097	AT1G64000	AT1G04383	AT2G37740	AT1G65500		AT1G08177	AT5G19650	AT1G68520		AT1G06103		AT4G02280
	AT1G05800	AT1G06340	AT1G65740	AT1G04387	AT2G41840	AT1G65760		AT1G08300	AT5G41763	AT1G71770		AT1G06153		AT4G02845
	AT1G06280	AT1G06350	AT1G66300	AT1G04443	AT2G41850	AT1G65770		AT1G08397	AT5G45240	AT1G72230		AT1G06163		AT4G21366
	AT1G06290	AT1G06383	AT1G67160	AT1G04450	AT2G47030	AT1G65880		AT1G08587	AT5G49690	AT1G77770		AT1G06217		AT4G22620
	AT1G06310	AT1G06800	AT1G67170	AT1G04455	AT2G47530	AT1G67760		AT1G08807	AT5G50750	AT1G77780		AT1G06353		AT4G24050
	AT1G06320	AT1G06810	AT1G68180	AT1G04470	AT2G47540	AT1G70949		AT1G08927		AT1G80330		AT1G06497		AT5G36450
	AT1G06330	AT1G06820	AT1G68810	AT1G04600	AT3G03280	AT1G71691		AT1G08933		AT2G01000		AT1G06620		AT5G48950
	AT1G06360	AT1G07147	AT1G70270	AT1G04703	AT3G04160	AT1G77145		AT1G09185		AT2G04046		AT1G06630		AT5G55510
	AT1G06937	AT1G07397	AT1G72210	AT1G04957	AT3G04170	AT1G77160		AT1G09490		AT2G09290		AT1G06947		AT5G59220
	AT1G06990	AT1G07407	AT1G73000	AT1G05067	AT3G05315	AT2G07225		AT1G09510		AT2G15220		AT1G06953		AT5G59990
	AT1G07000	AT1G08090	AT1G76135	AT1G05070	AT3G11260	AT2G07235		AT1G09930		AT2G17590		AT1G07090		AT5G65300
	AT1G07237	AT1G08313	AT1G78960	AT1G05073	AT3G12400	AT2G08310		AT1G09940		AT2G18620		AT1G07203		AT5G65410
	AT1G07247	AT1G08483	AT1G78970	AT1G05080	AT3G12410	AT2G09330		AT1G10560		AT2G23960		AT1G07233
	AT1G07253	AT1G08493	AT2G00750	AT1G05085	AT3G12420	AT2G16050		AT1G10680		AT2G23985		AT1G07347
	AT1G07257	AT1G08660	AT2G02010	AT1G05097	AT3G12430	AT2G17960		AT1G10870		AT2G23990		AT1G07720
	AT1G07533	AT1G08670	AT2G02650	AT1G05103	AT3G16432	AT2G18070		AT1G11220		AT2G27110		AT1G07723
	AT1G07640	AT1G08767	AT2G03040	AT1G05107	AT3G20362	AT2G22510		AT1G11450		AT2G27120		AT1G07767
	AT1G07645	AT1G08905	AT2G03150	AT1G05157	AT3G24220	AT2G25090		AT1G11500		AT2G27370		AT1G07850
	AT1G07660	AT1G08945	AT2G03160	AT1G05260	AT3G27660	AT2G26720		AT1G12540		AT2G29210		AT1G07860
	AT1G07917	AT1G08983	AT2G03190	AT1G05270	AT3G27670	AT2G35965		AT1G12740		AT2G32550		AT1G07867
	AT1G08063	AT1G09187	AT2G04155	AT1G05280	AT3G27809	AT2G37810		AT1G13200		AT2G41380		AT1G07870
	AT1G08327	AT1G09207	AT2G07975	AT1G05290	AT3G45160	AT2G42090		AT1G13580		AT2G41660		AT1G07900
	AT1G08553	AT1G09213	AT2G08510	AT1G05291	AT3G50160	AT2G44330		AT1G13608		AT2G42180		AT1G07937
	AT1G08757	AT1G09235	AT2G08515	AT1G05300	AT3G61840	AT2G46290		AT1G14770		AT2G47950		AT1G08027
	AT1G08823	AT1G09277	AT2G15770	AT1G05383	AT3G62230	AT2G46300		AT1G15580		AT3G01270		AT1G08127
	AT1G08827	AT1G09283	AT2G18450	AT1G05387	AT3G62820	AT2G46760		AT1G15620		AT3G03260		AT1G08170
	AT1G08990	AT1G09350	AT2G18460	AT1G05397	AT4G00210	AT2G47485		AT1G15625		AT3G05215		AT1G08237
	AT1G09000	AT1G09530	AT2G22040	AT1G05400	AT4G08345	AT2G47520		AT1G15630		AT3G05730		AT1G08280
	AT1G09557	AT1G09613	AT2G22805	AT1G05410	AT4G11750	AT3G02677		AT1G16380		AT3G06590		AT1G08347
	AT1G09587	AT1G09927	AT2G24210	AT1G05447	AT4G13577	AT3G02680		AT1G16420		AT3G07490		AT1G08447
	AT1G09593	AT1G09953	AT2G24850	AT1G05500	AT4G16447	AT3G04135		AT1G16520		AT3G13404		AT1G08663
	AT1G09597	AT1G09957	AT2G27240	AT1G05510	AT4G16450	AT3G07445		AT1G16920		AT3G14050		AT1G08805
	AT1G10480	AT1G10225	AT2G27250	AT1G05533	AT4G18250	AT3G08875		AT1G17190		AT3G14560		AT1G08833
	AT1G11230	AT1G10240	AT2G27550	AT1G05580	AT4G21010	AT3G09095		AT1G18090		AT3G15660		AT1G08845
	AT1G11600	AT1G10250	AT2G27560	AT1G05587	AT4G21020	AT3G11920		AT1G18580		AT3G16390		AT1G08865
	AT1G12070	AT1G10580	AT2G32885	AT1G05593	AT4G25010	AT3G15050		AT1G18790		AT3G21790		AT1G08925
	AT1G12560	AT1G10585	AT2G32890	AT1G05597	AT4G27810	AT3G15055		AT1G19500		AT3G23430		AT1G09075
	AT1G12570	AT1G10875	AT2G32900	AT1G05603	AT4G30980	AT3G15060		AT1G20130		AT3G23637		AT1G09135
	AT1G12805	AT1G10880	AT2G34185	AT1G05633	AT4G31330	AT3G21530		AT1G20500		AT3G23955		AT1G09327
	AT1G12810	AT1G11080	AT2G37800	AT1G05640	AT4G38990	AT3G24420		AT1G20530		AT3G23960		AT1G09387
	AT1G12980	AT1G11240	AT2G38530	AT1G05657	AT5G06500	AT3G28270		AT1G20910		AT3G29030		AT1G09573
	AT1G13290	AT1G11250	AT2G40030	AT1G05797	AT5G07490	AT3G28280		AT1G21270		AT3G43270		AT1G09635
	AT1G13670	AT1G11370	AT2G40330	AT1G05803	AT5G23030	AT3G45150		AT1G21280		AT3G44550		AT1G09653
	AT1G13710	AT1G11570	AT2G47870	AT1G05807	AT5G23035	AT3G46060		AT1G21320		AT3G48850		AT1G09695
	AT1G14550	AT1G11572	AT3G01940	AT1G05813	AT5G37940	AT3G46070		AT1G22000		AT3G50890		AT1G09725
	AT1G14560	AT1G11580	AT3G02620	AT1G05863	AT5G40040	AT3G46613		AT1G22240		AT3G50895		AT1G09775
	AT1G14950	AT1G11740	AT3G03760	AT1G05943	AT5G47000	AT3G48270		AT1G23145		AT3G52450		AT1G09790
	AT1G14960	AT1G11915	AT3G03770	AT1G05947	AT5G49130	AT3G48720		AT1G23360		AT3G55080		AT1G09805
	AT1G15360	AT1G11920	AT3G04180	AT1G05953	AT5G49138	AT3G49010		AT1G23560		AT3G55090		AT1G09810
	AT1G15590	AT1G11925	AT3G04181	AT1G06027	AT5G51490	AT3G49020		AT1G24068		AT3G57260		AT1G09960
	AT1G16410	AT1G12030	AT3G08490	AT1G06080	AT5G51610	AT3G49610		AT1G24080		AT3G59370		AT1G10380
	AT1G18290	AT1G12060	AT3G09260	AT1G06090	AT5G53960	AT3G50180		AT1G24145		AT3G60520		AT1G10385
	AT1G19230	AT1G12064	AT3G10270	AT1G06113	AT5G60770	AT3G52470		AT1G24147		AT4G01600		AT1G10400
	AT1G19240	AT1G12080	AT3G11150	AT1G06130	AT5G61865	AT3G58120		AT1G24400		AT4G02250		AT1G10657
	AT1G19250	AT1G12180	AT3G12900	AT1G06135	AT5G64120	AT3G58960		AT1G24735		AT4G03620		AT1G11608
	AT1G19620	AT1G12550	AT3G15540	AT1G06137	AT5G67000	AT3G58970		AT1G26400		AT4G03625		AT1G11655
	AT1G19630	AT1G12630	AT3G15690	AT1G06187		AT3G59460		AT1G26720		AT4G03630		AT1G11850
	AT1G19790	AT1G12950	AT3G21850	AT1G06270		AT3G59470		AT1G26773		AT4G05350		AT1G12010
	AT1G19900	AT1G12960	AT3G21860	AT1G06357		AT3G60770		AT1G26796		AT4G08263		AT1G12040
	AT1G20065	AT1G12970	AT3G21945	AT1G06363		AT3G62240		AT1G26799		AT4G14560		AT1G12050
	AT1G20070	AT1G13400	AT3G21950	AT1G06387		AT4G11745		AT1G27750		AT4G14570		AT1G12090
	AT1G20080	AT1G13410	AT3G25190	AT1G06393		AT4G14810		AT1G27850		AT4G14730		AT1G12610
	AT1G20803	AT1G13590	AT3G25810	AT1G06427		AT4G14811		AT1G28450		AT4G14740		AT1G12855
	AT1G20810	AT1G14110	AT3G26020	AT1G06507		AT4G15320		AT1G28490		AT4G20220		AT1G14220
	AT1G20900	AT1G14580	AT3G26147	AT1G06513		AT4G15650		AT1G28630		AT4G22510		AT1G14530
	AT1G20990	AT1G14940	AT3G26150	AT1G06517		AT4G16470		AT1G29670		AT4G22513		AT1G14700
	AT1G21310	AT1G15310	AT3G29040	AT1G06523		AT4G22105		AT1G29680		AT4G22517		AT1G14860
	AT1G21313	AT1G15320	AT3G46080	AT1G06603		AT4G22630		AT1G29690		AT4G22690		AT1G15540
	AT1G21475	AT1G15330	AT3G48550	AT1G06617		AT4G25090		AT1G30070		AT4G25760		AT1G15610
	AT1G21890	AT1G15680	AT3G51820	AT1G06703		AT4G29330		AT1G30910		AT4G29120		AT1G17345
	AT1G23320	AT1G16390	AT3G53720	AT1G06707		AT4G29340		AT1G30920		AT4G30410		AT1G17350
	AT1G24110	AT1G16930	AT3G61723	AT1G06757		AT4G32870		AT1G31090		AT4G33900		AT1G18400
	AT1G24120	AT1G16940	AT3G61930	AT1G06763		AT4G34210		AT1G31170		AT4G36220		AT1G19170
	AT1G24510	AT1G16945	AT3G62180	AT1G06773		AT4G34215		AT1G31772		AT4G37420		AT1G19320
	AT1G24520	AT1G17300	AT3G62190	AT1G06933		AT4G35640		AT1G32710		AT4G38210		AT1G19330
	AT1G25410	AT1G17310	AT4G03535	AT1G07175		AT4G35650		AT1G32713		AT4G39280		AT1G19460
	AT1G26320	AT1G17770	AT4G05490	AT1G07263		AT4G38980		AT1G32975		AT4G39290		AT1G19464
	AT1G26330	AT1G17950	AT4G05780	AT1G07267		AT5G04115		AT1G32980		AT4G39300		AT1G19470
	AT1G26515	AT1G18140	AT4G07050	AT1G07273		AT5G05040		AT1G32990		AT5G02090		AT1G19920
	AT1G26520	AT1G18570	AT4G09610	AT1G07277		AT5G06530		AT1G33710		AT5G02900		AT1G19930
	AT1G26600	AT1G18710	AT4G09620	AT1G07283		AT5G07035		AT1G33720		AT5G03495		AT1G19940
	AT1G26870	AT1G19060	AT4G09784	AT1G07353		AT5G13910		AT1G34050		AT5G06195		AT1G20135
	AT1G27460	AT1G19600	AT4G09945	AT1G07357		AT5G17800		AT1G34470		AT5G09315		AT1G20380
	AT1G27461	AT1G19610	AT4G11190	AT1G07367		AT5G17980		AT1G34480		AT5G09330		AT1G21110
	AT1G27550	AT1G19640	AT4G12480	AT1G07373		AT5G17990		AT1G34490		AT5G09365		AT1G21120
	AT1G27555	AT1G20375	AT4G12485	AT1G07443		AT5G23980		AT1G35230		AT5G09375		AT1G21326
	AT1G27860	AT1G20800	AT4G12520	AT1G07447		AT5G26660		AT1G35353		AT5G20710		AT1G21530
	AT1G27870	AT1G21360	AT4G13600	AT1G07497		AT5G37150		AT1G43650		AT5G22700		AT1G21722
	AT1G28300	AT1G21850	AT4G15280	AT1G07523		AT5G40310		AT1G43810		AT5G22720		AT1G21864
	AT1G28360	AT1G21860	AT4G15330	AT1G07537		AT5G43350		AT1G44224		AT5G22730		AT1G21960
	AT1G29195	AT1G21940	AT4G15340	AT1G07617		AT5G47980		AT1G46912		AT5G23660		AT1G22030
	AT1G30350	AT1G22680	AT4G17785	AT1G07777		AT5G49180		AT1G47480		AT5G25230		AT1G22080
	AT1G30730	AT1G22990	AT4G18680	AT1G07783		AT5G52740		AT1G47620		AT5G25500		AT1G22090
	AT1G30780	AT1G23110	AT4G19750	AT1G07913		AT5G56860		AT1G47780		AT5G37660		AT1G22120
	AT1G31050	AT1G23120	AT4G19760	AT1G07923		AT5G59320		AT1G48325		AT5G39240		AT1G22220
	AT1G31600	AT1G23130	AT4G19770	AT1G07927		AT5G61890		AT1G48500		AT5G43840		AT1G22360
	AT1G31620	AT1G23200	AT4G20690	AT1G07980		AT5G63590		AT1G48660		AT5G45890		AT1G22440
	AT1G31670	AT1G23300	AT4G20700	AT1G07985		AT5G64690		AT1G49120		AT5G48980		AT1G22480
	AT1G31690	AT1G23420	AT4G21690	AT1G08013				AT1G49130		AT5G50030		AT1G22500
	AT1G31710	AT1G23520	AT4G21840	AT1G08017				AT1G49180		AT5G50830		AT1G22570
	AT1G32050	AT1G23570	AT4G22080	AT1G08023				AT1G49280		AT5G52380		AT1G22710
	AT1G32100	AT1G23580	AT4G22495	AT1G08150				AT1G50310		AT5G52390		AT1G23037
	AT1G33760	AT1G23590	AT4G22505	AT1G08153				AT1G50690		AT5G53280		AT1G23070
	AT1G35830	AT1G23600	AT4G23365	AT1G08157				AT1G50880		AT5G55505		AT1G23147
	AT1G44050	AT1G23610	AT4G23370	AT1G08160				AT1G50890		AT5G55507		AT1G23540
	AT1G44080	AT1G23640	AT4G23373	AT1G08163				AT1G50970		AT5G55508		AT1G23700
	AT1G44191	AT1G23770	AT4G23375	AT1G08183				AT1G51240		AT5G62500		AT1G23720
	AT1G47730	AT1G23780	AT4G23380	AT1G08263				AT1G51500		AT5G64870		AT1G24540
	AT1G47990	AT1G24470	AT4G23387	AT1G08277				AT1G51823		AT5G66815		AT1G24545
	AT1G48120	AT1G24475	AT4G23390	AT1G08283				AT1G51830				AT1G25277
	AT1G48130	AT1G24480	AT4G25250	AT1G08290				AT1G51840				AT1G25425
	AT1G48140	AT1G24485	AT4G25260	AT1G08303				AT1G52191				AT1G25510
	AT1G48740	AT1G24590	AT4G26810	AT1G08307				AT1G52670				AT1G25988
	AT1G48742	AT1G25400	AT4G26820	AT1G08320				AT1G52680				AT1G26240
	AT1G48800	AT1G25422	AT4G26830	AT1G08337				AT1G52827				AT1G26410
	AT1G48990	AT1G26510	AT4G28390	AT1G08343				AT1G53025				AT1G26420
	AT1G49190	AT1G26780	AT4G28395	AT1G08357				AT1G53340				AT1G26815
	AT1G49330	AT1G27660	AT4G29280	AT1G08383				AT1G53970				AT1G26830
	AT1G49570	AT1G27740	AT4G29570	AT1G08403				AT1G53980				AT1G26970
	AT1G49920	AT1G28290	AT4G29610	AT1G08413				AT1G54000				AT1G27020
	AT1G49930	AT1G28690	AT4G29620	AT1G08417				AT1G54290				AT1G27580
	AT1G50650	AT1G28695	AT4G29630	AT1G08430				AT1G54470				AT1G27650
	AT1G51190	AT1G28700	AT4G29650	AT1G08440				AT1G54475				AT1G27950
	AT1G51470	AT1G29000	AT4G34320	AT1G08465				AT1G54550				AT1G27990
	AT1G51480	AT1G29005	AT4G35690	AT1G08487				AT1G54560				AT1G28390
	AT1G51490	AT1G29080	AT4G35700	AT1G08517				AT1G55590				AT1G28470
	AT1G51870	AT1G29100	AT4G39000	AT1G08677				AT1G55591				AT1G28660
	AT1G51880	AT1G29110	AT4G39860	AT1G08683				AT1G56560				AT1G29050
	AT1G51890	AT1G29140	AT5G04385	AT1G08717				AT1G57580				AT1G29200
	AT1G51900	AT1G29160	AT5G07115	AT1G08763				AT1G57590				AT1G29210
	AT1G52120	AT1G29280	AT5G07125	AT1G08773				AT1G58300				AT1G29550
	AT1G52900	AT1G29860	AT5G11540	AT1G08813				AT1G59530				AT1G29970
	AT1G53080	AT1G29870	AT5G14680	AT1G08817				AT1G59970				AT1G29980
	AT1G53163	AT1G30100	AT5G16540	AT1G08847				AT1G60040				AT1G30040
	AT1G53370	AT1G30250	AT5G22170	AT1G08853				AT1G60080				AT1G30240
	AT1G53610	AT1G30650	AT5G23170	AT1G08860				AT1G60815				AT1G30320
	AT1G53620	AT1G30700	AT5G24220	AT1G08893				AT1G61566				AT1G30814
	AT1G53640	AT1G30710	AT5G26090	AT1G08897				AT1G61710				AT1G30925
	AT1G53700	AT1G30720	AT5G27310	AT1G08903				AT1G61720				AT1G31250
	AT1G53830	AT1G30840	AT5G35660	AT1G08917				AT1G61760				AT1G31260
	AT1G54040	AT1G30930	AT5G37840	AT1G08923				AT1G62560				AT1G32150
	AT1G54330	AT1G30950	AT5G40315	AT1G08967				AT1G62760				AT1G32170
	AT1G54940	AT1G30960	AT5G40316	AT1G09013				AT1G63055				AT1G32280
	AT1G54970	AT1G31040	AT5G41761	AT1G09017				AT1G63245				AT1G32850
	AT1G55650	AT1G31290	AT5G43360	AT1G09030				AT1G63370				AT1G32860
	AT1G56270	AT1G31990	AT5G43570	AT1G09073				AT1G64040				AT1G33020
	AT1G57800	AT1G32140	AT5G43580	AT1G09093				AT1G64065				AT1G33070
	AT1G57830	AT1G32650	AT5G45200	AT1G09095				AT1G64070				AT1G33102
	AT1G58050	AT1G32660	AT5G47300	AT1G09107				AT1G64110				AT1G33610
	AT1G59740	AT1G32770	AT5G48420	AT1G09113				AT1G65210				AT1G33860
	AT1G60240	AT1G33080	AT5G50800	AT1G09115				AT1G65220				AT1G33900
	AT1G60250	AT1G33090	AT5G51500	AT1G09127				AT1G65580				AT1G34030
	AT1G60560	AT1G33100	AT5G51795	AT1G09137				AT1G65990				AT1G34140
	AT1G60570	AT1G33520	AT5G51860	AT1G09203				AT1G66110				AT1G34440
	AT1G60580	AT1G33530	AT5G53210	AT1G09240				AT1G66370				AT1G34500
	AT1G61110	AT1G33540	AT5G53637	AT1G09243				AT1G66620				AT1G35310
	AT1G61120	AT1G33670	AT5G53640	AT1G09273				AT1G66650				AT1G35320
	AT1G61130	AT1G33930	AT5G56075	AT1G09360				AT1G66855				AT1G35435
	AT1G61540	AT1G34460	AT5G58660	AT1G09380				AT1G66950				AT1G35490
	AT1G62270	AT1G34580	AT5G62340	AT1G09480				AT1G66960				AT1G35750
	AT1G62360	AT1G35210	AT5G66400	AT1G09483				AT1G67855				AT1G35910
	AT1G62490	AT1G35255	AT5G66410	AT1G09493				AT1G68320				AT1G36070
	AT1G62500	AT1G35440		AT1G09497				AT1G69670				AT1G36150
	AT1G62700	AT1G37140		AT1G09500				AT1G69690				AT1G36940
	AT1G62980	AT1G43005		AT1G09505				AT1G69870				AT1G40129
	AT1G62981	AT1G43010		AT1G09550				AT1G69920				AT1G43790
	AT1G63205	AT1G43140		AT1G09563				AT1G70690				AT1G44740
	AT1G63206	AT1G43800		AT1G09567				AT1G70900				AT1G47300
	AT1G63930	AT1G44318		AT1G09605				AT1G70910				AT1G47420
	AT1G64030	AT1G44830		AT1G09615				AT1G71380				AT1G47495
	AT1G64590	AT1G44890		AT1G09685				AT1G71690				AT1G47655
	AT1G64900	AT1G44895		AT1G09773				AT1G71940				AT1G47915
	AT1G64910	AT1G45100		AT1G09813				AT1G73620				AT1G47920
	AT1G64930	AT1G45110		AT1G09817				AT1G73990				AT1G48410
	AT1G65300	AT1G45201		AT1G09825				AT1G74140				AT1G48820
	AT1G65450	AT1G46480		AT1G09875				AT1G77150				AT1G48830
	AT1G65470	AT1G47350		AT1G09890				AT1G77180				AT1G49210
	AT1G65481	AT1G47370		AT1G09932				AT1G77630				AT1G49770
	AT1G65483	AT1G47510		AT1G09935				AT1G77790				AT1G49860
	AT1G65560	AT1G47603		AT1G10586				AT1G78170				AT1G49870
	AT1G65570	AT1G47786		AT1G10620				AT1G79170				AT1G49938
	AT1G65620	AT1G47790		AT1G11510				AT1G79790				AT1G49940
	AT1G65680	AT1G47800		AT1G11520				AT1G79800				AT1G51910
	AT1G65681	AT1G48730		AT1G11610				AT2G00370				AT1G51940
	AT1G65910	AT1G48910		AT1G11670				AT2G00910				AT1G52400
	AT1G66120	AT1G48980		AT1G11760				AT2G01780				AT1G52890
	AT1G66130	AT1G49030		AT1G11765				AT2G01890				AT1G53120
	AT1G66290	AT1G49032		AT1G12100				AT2G02450				AT1G53130
	AT1G66320	AT1G49260		AT1G12110				AT2G02455				AT1G53160
	AT1G66840	AT1G49290		AT1G12130				AT2G02690				AT1G53260
	AT1G66850	AT1G49450		AT1G12150				AT2G02695				AT1G53265
	AT1G66852	AT1G50720		AT1G12160				AT2G03310				AT1G53625
	AT1G67030	AT1G50870		AT1G12170				AT2G03550				AT1G53633
	AT1G67100	AT1G51030		AT1G12190				AT2G04195				AT1G53800
	AT1G67110	AT1G51150		AT1G12200				AT2G04805				AT1G53815
	AT1G67260	AT1G51160		AT1G12210				AT2G06805				AT1G53820
	AT1G67770	AT1G51270		AT1G12260				AT2G07120				AT1G53870
	AT1G67860	AT1G51355		AT1G12490				AT2G07165				AT1G53890
	AT1G67865	AT1G52100		AT1G12620				AT2G08190				AT1G54200
	AT1G68040	AT1G52490		AT1G12660				AT2G08270				AT1G54620
	AT1G68170	AT1G52830		AT1G12663				AT2G09770				AT1G54630
	AT1G68250	AT1G53366		AT1G13130				AT2G14580				AT1G54840
	AT1G68480	AT1G53687		AT1G13280				AT2G14720				AT1G54850
	AT1G69090	AT1G53690		AT1G13370				AT2G16220				AT1G54930
	AT1G69100	AT1G55420		AT1G13380				AT2G16225				AT1G54950
	AT1G69120	AT1G55430		AT1G13420				AT2G16740				AT1G55250
	AT1G69180	AT1G55580		AT1G13430				AT2G17970				AT1G55560
	AT1G69560	AT1G55700		AT1G13605				AT2G18010				AT1G55830
	AT1G69970	AT1G56030		AT1G13609				AT2G19000				AT1G56150
	AT1G70020	AT1G56430		AT1G13610				AT2G19220				AT1G56385
	AT1G70030	AT1G56600		AT1G13620				AT2G19420				AT1G56410
	AT1G70170	AT1G57690		AT1G13630				AT2G19425				AT1G56530
	AT1G70175	AT1G57750		AT1G13680				AT2G20619				AT1G57730
	AT1G70260	AT1G57820		AT1G14120				AT2G20800				AT1G58007
	AT1G70850	AT1G59670		AT1G14130				AT2G20805				AT1G58037
	AT1G71520	AT1G59675		AT1G14240				AT2G21480				AT1G58260
	AT1G71528	AT1G59680		AT1G14250				AT2G22520				AT1G59720
	AT1G71692	AT1G59725		AT1G14540				AT2G22530				AT1G59724
	AT1G71695	AT1G59790		AT1G14755				AT2G22770				AT1G59730
	AT1G71696	AT1G60060		AT1G14760				AT2G22807				AT1G60450
	AT1G72140	AT1G60110		AT1G14870				AT2G22955				AT1G60490
	AT1G72290	AT1G60370		AT1G14880				AT2G22960				AT1G60820
	AT1G72300	AT1G60380		AT1G14890				AT2G23010				AT1G60830
	AT1G72570	AT1G60390		AT1G14900				AT2G23020				AT1G60986
	AT1G73410	AT1G60400		AT1G15350				AT2G23100				AT1G61065
	AT1G74500	AT1G60410		AT1G15370				AT2G23110				AT1G61070
	AT1G75450	AT1G60980		AT1G15600				AT2G23260				AT1G61080
	AT1G75470	AT1G61105		AT1G15840				AT2G25760				AT1G61093
	AT1G75620	AT1G61750		AT1G16530				AT2G25770				AT1G61550
	AT1G75860	AT1G61840		AT1G16905				AT2G25780				AT1G62000
	AT1G75870	AT1G62220		AT1G16950				AT2G25980				AT1G62060
	AT1G76210	AT1G62225		AT1G16980				AT2G26370				AT1G62150
	AT1G76240	AT1G62280		AT1G17000				AT2G26380				AT1G62160
	AT1G76430	AT1G62300		AT1G17010				AT2G26880				AT1G62290
	AT1G76500	AT1G63060		AT1G17060				AT2G26882				AT1G62370
	AT1G76610	AT1G63070		AT1G17200				AT2G27080				AT1G62410
	AT1G77200	AT1G63080		AT1G17420				AT2G28085				AT1G62530
	AT1G77650	AT1G63105		AT1G17700				AT2G28605				AT1G62570
	AT1G77655	AT1G63110		AT1G17710				AT2G28620				AT1G62660
	AT1G78500	AT1G63190		AT1G17800				AT2G28970				AT1G62670
	AT1G78815	AT1G63200		AT1G17960				AT2G29110				AT1G62690
	AT1G79430	AT1G64253		AT1G18100				AT2G29790				AT1G62975
	AT1G79750	AT1G64255		AT1G18193				AT2G29840				AT1G63700
	AT1G79760	AT1G64260		AT1G18197				AT2G30220				AT1G63710
	AT1G80390	AT1G64290		AT1G18200				AT2G30760				AT1G64230
	AT1G80540	AT1G64940		AT1G18210				AT2G32000				AT1G64295
	AT1G80580	AT1G65690		AT1G18220				AT2G32190				AT1G64405
	AT2G02070	AT1G65870		AT1G18270				AT2G32340				AT1G64618
	AT2G02080	AT1G66020		AT1G18280				AT2G32350				AT1G64700
	AT2G02610	AT1G66090		AT1G18750				AT2G32360				AT1G65180
	AT2G02640	AT1G66220		AT1G18760				AT2G32830				AT1G65310
	AT2G02660	AT1G66270		AT1G18810				AT2G32835				AT1G65346
	AT2G02990	AT1G66390		AT1G18835				AT2G32850				AT1G65350
	AT2G03000	AT1G66490		AT1G18860				AT2G33170				AT1G65352
	AT2G03020	AT1G66640		AT1G19510				AT2G33270				AT1G65486
	AT2G03180	AT1G68360		AT1G19670				AT2G33855				AT1G65490
	AT2G03290	AT1G68370		AT1G19800				AT2G35290				AT1G65520
	AT2G03500	AT1G68380		AT1G20132				AT2G36180				AT1G66030
	AT2G04100	AT1G68390		AT1G20795				AT2G36210				AT1G66040
	AT2G04410	AT1G68530		AT1G21350				AT2G39050				AT1G66060
	AT2G04420	AT1G69150		AT1G21470				AT2G39510				AT1G66210
	AT2G05440	AT1G69240		AT1G21540				AT2G39820				AT1G66725
	AT2G08885	AT1G69320		AT1G21550				AT2G40460				AT1G66730
	AT2G09010	AT1G69630		AT1G21910				AT2G40530				AT1G66880
	AT2G09605	AT1G69640		AT1G21930				AT2G41225				AT1G67105
	AT2G09925	AT1G69810		AT1G21980				AT2G41480				AT1G67130
	AT2G14210	AT1G69890		AT1G22010				AT2G41670				AT1G67140
	AT2G14610	AT1G69980		AT1G22015				AT2G41700				AT1G67265
	AT2G14635	AT1G70440		AT1G22150				AT2G41860				AT1G67328
	AT2G14710	AT1G70500		AT1G22490				AT2G42120				AT1G67330
	AT2G14960	AT1G70505		AT1G22600				AT2G42670				AT1G67390
	AT2G15610	AT1G70510		AT1G22760				AT2G42990				AT1G67560
	AT2G16850	AT1G70540		AT1G22890				AT2G43000				AT1G67620
	AT2G17680	AT1G70720		AT1G22900				AT2G43510				AT1G67623
	AT2G17780	AT1G70830		AT1G22910				AT2G43520				AT1G67750
	AT2G17785	AT1G70840		AT1G23140				AT2G43650				AT1G67775
	AT2G17940	AT1G70970		AT1G23150				AT2G43920				AT1G68030
	AT2G17950	AT1G70990		AT1G23160				AT2G44250				AT1G68150
	AT2G18120	AT1G71002		AT1G23205				AT2G44255				AT1G68400
	AT2G18500	AT1G71050		AT1G23240				AT2G44260				AT1G68500
	AT2G19310	AT1G71390		AT1G23250				AT2G44320				AT1G68825
	AT2G19320	AT1G71460		AT1G23340				AT2G44480				AT1G68850
	AT2G19630	AT1G71470		AT1G23350				AT2G44581				AT1G69080
	AT2G19640	AT1G71890		AT1G23380				AT2G44910				AT1G69085
	AT2G19770	AT1G71930		AT1G23400				AT2G44920				AT1G69460
	AT2G20350	AT1G72090		AT1G23410				AT2G44925				AT1G69470
	AT2G20360	AT1G72100		AT1G23645				AT2G45210				AT1G69480
	AT2G20520	AT1G72110		AT1G23650				AT2G45980				AT1G69850
	AT2G21920	AT1G72125		AT1G23660				AT2G46970				AT1G69860
	AT2G21930	AT1G72200		AT1G23670				AT2G47490				AT1G70870
	AT2G21980	AT1G72580		AT1G23730				AT2G47670				AT1G70890
	AT2G21990	AT1G73110		AT1G23760				AT3G00220				AT1G71140
	AT2G22050	AT1G73120		AT1G23810				AT3G00230				AT1G71400
	AT2G22055	AT1G73260		AT1G24010				AT3G00870				AT1G71530
	AT2G22180	AT1G73330		AT1G24020				AT3G01322				AT1G71680
	AT2G22760	AT1G73430		AT1G24070				AT3G01326				AT1G71960
	AT2G23160	AT1G73810		AT1G24256				AT3G01327				AT1G72600
	AT2G23170	AT1G74010		AT1G24260				AT3G01690				AT1G72790
	AT2G24735	AT1G74110		AT1G24265				AT3G01700				AT1G72800
	AT2G25140	AT1G75160		AT1G24530				AT3G01705				AT1G72810
	AT2G25150	AT1G75490		AT1G24577				AT3G01710				AT1G72860
	AT2G25700	AT1G75520		AT1G24620				AT3G01835				AT1G72870
	AT2G25820	AT1G75550		AT1G25250				AT3G02375				AT1G73230
	AT2G25880	AT1G75717		AT1G25270				AT3G02695				AT1G73870
	AT2G25890	AT1G75720		AT1G25310				AT3G03290				AT1G74490
	AT2G27880	AT1G75730		AT1G25320				AT3G03300				AT1G75460
	AT2G28710	AT1G75790		AT1G25330				AT3G03580				AT1G75940
	AT2G28770	AT1G75830		AT1G25340				AT3G04110				AT1G76290
	AT2G28780	AT1G75880		AT1G25420				AT3G04215				AT1G76300
	AT2G28790	AT1G76230		AT1G25450				AT3G04225				AT1G76830
	AT2G28810	AT1G76250		AT1G26250				AT3G04320				AT1G77690
	AT2G30680	AT1G76420		AT1G26255				AT3G04330				AT1G78260
	AT2G31690	AT1G77110		AT1G26300				AT3G04340				AT1G78820
	AT2G31780	AT1G77640		AT1G26310				AT3G04540				AT1G78840
	AT2G33070	AT1G77700		AT1G26350				AT3G04560				AT1G78860
	AT2G33847	AT1G77710		AT1G26380				AT3G05115				AT1G79250
	AT2G33850	AT1G78635		AT1G26390				AT3G05465				AT1G79440
	AT2G33880	AT1G78640		AT1G26500				AT3G05970				AT1G79450
	AT2G34790	AT1G79360		AT1G26795				AT3G05975				AT1G79470
	AT2G34830	AT1G79580		AT1G26797				AT3G05995				AT1G79480
	AT2G35270	AT1G79680		AT1G26798				AT3G06005				AT1G80230
	AT2G35300	AT1G79770		AT1G26820				AT3G06400				AT1G80240
	AT2G35450	AT1G79840		AT1G26945				AT3G06845				AT1G80450
	AT2G35460	AT1G79850		AT1G27030				AT3G07155				AT1G80470
	AT2G36120	AT1G79860		AT1G27040				AT3G07465				AT1G80730
	AT2G36560	AT1G79870		AT1G28070				AT3G07655				AT1G80740
	AT2G37440	AT1G80133		AT1G28090				AT3G07665				AT2G01240
	AT2G37610	AT1G80860		AT1G28130				AT3G07850				AT2G02540
	AT2G37700	AT1G80865		AT1G28160				AT3G07860				AT2G03410
	AT2G37730	AT2G00730		AT1G28170				AT3G07935				AT2G03420
	AT2G37805	AT2G00970		AT1G28270				AT3G08250				AT2G03430
	AT2G38240	AT2G01340		AT1G28305				AT3G08690				AT2G03560
	AT2G38380	AT2G01500		AT1G28306				AT3G08700				AT2G03565
	AT2G38510	AT2G01520		AT1G28310				AT3G09215				AT2G03720
	AT2G39030	AT2G01530		AT1G28400				AT3G09270				AT2G03740
	AT2G39040	AT2G02620		AT1G28430				AT3G09300				AT2G04015
	AT2G39175	AT2G02635		AT1G28590				AT3G10180				AT2G04075
	AT2G39490	AT2G02680		AT1G28640				AT3G10190				AT2G04085
	AT2G39500	AT2G03170		AT1G28650				AT3G10460				AT2G04170
	AT2G40050	AT2G03300		AT1G29010				AT3G10790				AT2G04220
	AT2G40220	AT2G04032		AT1G29660				AT3G11290				AT2G04230
	AT2G40475	AT2G04050		AT1G30080				AT3G11300				AT2G04565
	AT2G40500	AT2G04160		AT1G30140				AT3G12200				AT2G04575
	AT2G40560	AT2G04255		AT1G30160				AT3G13140				AT2G05035
	AT2G41130	AT2G04265		AT1G30170				AT3G13150				AT2G05045
	AT2G41260	AT2G04645		AT1G30190				AT3G13175				AT2G05425
	AT2G42100	AT2G04725		AT1G30790				AT3G13180				AT2G05720
	AT2G42110	AT2G05140		AT1G30990				AT3G13440				AT2G06115
	AT2G42140	AT2G05510		AT1G31000				AT3G14780				AT2G06135
	AT2G42610	AT2G05520		AT1G31010				AT3G14790				AT2G06185
	AT2G43590	AT2G05540		AT1G31070				AT3G16370				AT2G07960
	AT2G44020	AT2G05850		AT1G31140				AT3G17510				AT2G08030
	AT2G44030	AT2G08035		AT1G31163				AT3G18150				AT2G08300
	AT2G44810	AT2G08040		AT1G31255				AT3G18460				AT2G08540
	AT2G45130	AT2G08365		AT1G31510				AT3G18730				AT2G08930
	AT2G45135	AT2G08410		AT1G31520				AT3G19190				AT2G09155
	AT2G45140	AT2G08505		AT1G31530				AT3G20350				AT2G13550
	AT2G45220	AT2G08645		AT1G31630				AT3G21730				AT2G13555
	AT2G45360	AT2G08670		AT1G31720				AT3G21740				AT2G13560
	AT2G45380	AT2G09120		AT1G32030				AT3G21960				AT2G13570
	AT2G45400	AT2G09130		AT1G32172				AT3G21970				AT2G13630
	AT2G45420	AT2G09260		AT1G32240				AT3G21980				AT2G13640
	AT2G45430	AT2G13810		AT1G32350				AT3G22020				AT2G13650
	AT2G45760	AT2G13950		AT1G32420				AT3G22022				AT2G13820
	AT2G46630	AT2G13960		AT1G32430				AT3G22030				AT2G14070
	AT2G46640	AT2G14560		AT1G32450				AT3G22040				AT2G14620
	AT2G46720	AT2G14760		AT1G32550				AT3G22050				AT2G14670
	AT2G46750	AT2G15010		AT1G32560				AT3G22150				AT2G14692
	AT2G46765	AT2G15020		AT1G32780				AT3G22230				AT2G14700
	AT2G46770	AT2G15400		AT1G33280				AT3G22690				AT2G15080
	AT2G47040	AT2G16290		AT1G33290				AT3G22700				AT2G15090
	AT2G47280	AT2G16570		AT1G33750				AT3G22710				AT2G15325
	AT2G47300	AT2G16760		AT1G33811				AT3G22820				AT2G15350
	AT2G47550	AT2G16890		AT1G33820				AT3G23550				AT2G16120
	AT3G01230	AT2G18050		AT1G33830				AT3G24270				AT2G16365
	AT3G01405	AT2G18060		AT1G33870				AT3G24605				AT2G16835
	AT3G01425	AT2G18370		AT1G33880				AT3G25950				AT2G16880
	AT3G01516	AT2G18380		AT1G33890				AT3G26280				AT2G17060
	AT3G01520	AT2G18480		AT1G33960				AT3G26820				AT2G17070
	AT3G01645	AT2G18570		AT1G34510				AT3G27925				AT2G17600
	AT3G01890	AT2G18810		AT1G34520				AT3G28390				AT2G17930
	AT3G01900	AT2G19045		AT1G34575				AT3G28857				AT2G18490
	AT3G01950	AT2G19050		AT1G34670				AT3G29255				AT2G18540
	AT3G01960	AT2G19060		AT1G35140				AT3G29636				AT2G18880
	AT3G01961	AT2G19070		AT1G35170				AT3G30345				AT2G18980
	AT3G02670	AT2G19980		AT1G35250				AT3G42830				AT2G19410
	AT3G02735	AT2G19990		AT1G35330				AT3G43850				AT2G19460
	AT3G02955	AT2G20080		AT1G35365				AT3G44290				AT2G19610
	AT3G03355	AT2G20150		AT1G35540				AT3G44780				AT2G20170
	AT3G03410	AT2G20160		AT1G35545				AT3G44830				AT2G20330
	AT3G04065	AT2G20530		AT1G35550				AT3G44900				AT2G20420
	AT3G04190	AT2G21010		AT1G36060				AT3G44990				AT2G20440
	AT3G04370	AT2G21235		AT1G42560				AT3G45080				AT2G20825
	AT3G04510	AT2G21260		AT1G43020				AT3G45490				AT2G21050
	AT3G04520	AT2G21270		AT1G43130				AT3G45540				AT2G21060
	AT3G04570	AT2G21710		AT1G44090				AT3G45610				AT2G21140
	AT3G05150	AT2G21720		AT1G44180				AT3G45760				AT2G21250
	AT3G05290	AT2G21840		AT1G44542				AT3G46410				AT2G21500
	AT3G05300	AT2G22060		AT1G44940				AT3G46420				AT2G21790
	AT3G05450	AT2G22170		AT1G44941				AT3G47200				AT2G21870
	AT3G05455	AT2G22630		AT1G46264				AT3G47860				AT2G21880
	AT3G05985	AT2G22810		AT1G46336				AT3G48201				AT2G22160
	AT3G06455	AT2G23220		AT1G46408				AT3G48344				AT2G22470
	AT3G06460	AT2G23510		AT1G46840				AT3G48346				AT2G23030
	AT3G06470	AT2G24080		AT1G47317				AT3G48940				AT2G23060
	AT3G06945	AT2G24255		AT1G47389				AT3G50170				AT2G23210
	AT3G07165	AT2G24260		AT1G47390				AT3G50190				AT2G23840
	AT3G07255	AT2G24500		AT1G47395				AT3G50560				AT2G24000
	AT3G07260	AT2G24510		AT1G47400				AT3G50730				AT2G24070
	AT3G07830	AT2G24696		AT1G47485				AT3G51000				AT2G24440
	AT3G07905	AT2G24740		AT1G47540				AT3G51040				AT2G24450
	AT3G08110	AT2G26040		AT1G47550				AT3G51700				AT2G24460
	AT3G08545	AT2G26050		AT1G47600				AT3G52030				AT2G24470
	AT3G08555	AT2G26250		AT1G47810				AT3G52520				AT2G24490
	AT3G09365	AT2G26580		AT1G47980				AT3G52525				AT2G24570
	AT3G09510	AT2G26700		AT1G48000				AT3G52535				AT2G24710
	AT3G09520	AT2G26870		AT1G48590				AT3G52800				AT2G24800
	AT3G09925	AT2G27660		AT1G49005				AT3G53770				AT2G24840
	AT3G09930	AT2G27700		AT1G49020				AT3G53775				AT2G24945
	AT3G09940	AT2G27710		AT1G49100				AT3G53800				AT2G25160
	AT3G10000	AT2G27930		AT1G49110				AT3G55190				AT2G25355
	AT3G10280	AT2G27940		AT1G49250				AT3G55200				AT2G25360
	AT3G10340	AT2G28010		AT1G49300				AT3G55360				AT2G25710
	AT3G10590	AT2G28220		AT1G49310				AT3G55940				AT2G26130
	AT3G10595	AT2G28340		AT1G49320				AT3G56705				AT2G26695
	AT3G11430	AT2G28490		AT1G49470				AT3G56780				AT2G26860
	AT3G12470	AT2G28590		AT1G49475				AT3G56790				AT2G27070
	AT3G12890	AT2G28600		AT1G50050				AT3G58020				AT2G27385
	AT3G12910	AT2G28610		AT1G50090				AT3G58240				AT2G27520
	AT3G13280	AT2G28630		AT1G50100				AT3G58390				AT2G27530
	AT3G13290	AT2G28680		AT1G50110				AT3G59840				AT2G27535
	AT3G13530	AT2G28850		AT1G50120				AT3G60150				AT2G27580
	AT3G13540	AT2G28860		AT1G51000				AT3G60860				AT2G27690
	AT3G13890	AT2G28990		AT1G51010				AT3G62730				AT2G28180
	AT3G14480	AT2G29000		AT1G51020				AT4G01430				AT2G28210
	AT3G14490	AT2G29220		AT1G51035				AT4G01450				AT2G28420
	AT3G15250	AT2G29590		AT1G51290				AT4G01516				AT2G28550
	AT3G15251	AT2G29600		AT1G51300				AT4G03565				AT2G28830
	AT3G15370	AT2G29780		AT1G51330				AT4G03566				AT2G29090
	AT3G15670	AT2G29810		AT1G51460				AT4G03570				AT2G29100
	AT3G15680	AT2G29820		AT1G51810				AT4G03960				AT2G29250
	AT3G15860	AT2G29930		AT1G51820				AT4G03965				AT2G29654
	AT3G15870	AT2G30340		AT1G51913				AT4G04085				AT2G30310
	AT3G15880	AT2G30650		AT1G51915				AT4G05255				AT2G31450
	AT3G15909	AT2G30660		AT1G51920				AT4G05660				AT2G31460
	AT3G15910	AT2G30750		AT1G51930				AT4G06325				AT2G31710
	AT3G15920	AT2G30770		AT1G52050				AT4G06380				AT2G32100
	AT3G16440	AT2G31082		AT1G52060				AT4G06385				AT2G32120
	AT3G16450	AT2G31083		AT1G52070				AT4G06744				AT2G32487
	AT3G16660	AT2G31160		AT1G52080				AT4G06745				AT2G32630
	AT3G16670	AT2G32130		AT1G52110				AT4G07040				AT2G32788
	AT3G16910	AT2G32140		AT1G52130				AT4G07120				AT2G32790
	AT3G16920	AT2G32270		AT1G52190				AT4G07135				AT2G32905
	AT3G17480	AT2G32370		AT1G52440				AT4G07145				AT2G32910
	AT3G17490	AT2G32460		AT1G52460				AT4G07280				AT2G32960
	AT3G17730	AT2G32690		AT1G52470				AT4G07940				AT2G33520
	AT3G18010	AT2G33160		AT1G52700				AT4G08415				AT2G33530
	AT3G18280	AT2G33650		AT1G52800				AT4G08435				AT2G33710
	AT3G18282	AT2G33655		AT1G52990				AT4G08570				AT2G34070
	AT3G19920	AT2G33660		AT1G53023				AT4G08950				AT2G34310
	AT3G20160	AT2G33670		AT1G53325				AT4G09105				AT2G34350
	AT3G20470	AT2G33780		AT1G53330				AT4G09120				AT2G34490
	AT3G20550	AT2G33790		AT1G53600				AT4G09125				AT2G34520
	AT3G20555	AT2G33870		AT1G53635				AT4G09515				AT2G34610
	AT3G20590	AT2G34202		AT1G53645				AT4G09525				AT2G35070
	AT3G20640	AT2G34204		AT1G53680				AT4G09600				AT2G35090
	AT3G20880	AT2G34317		AT1G53683				AT4G10220				AT2G35600
	AT3G21200	AT2G34700		AT1G53790				AT4G10345				AT2G35765
	AT3G21210	AT2G34810		AT1G54010				AT4G11050				AT2G35770
	AT3G21800	AT2G35580		AT1G54020				AT4G11320				AT2G36020
	AT3G21920	AT2G35970		AT1G54030				AT4G11890				AT2G36026
	AT3G21930	AT2G36110		AT1G54300				AT4G12340				AT2G36030
	AT3G22840	AT2G36450		AT1G54520				AT4G12470				AT2G36080
	AT3G22920	AT2G36640		AT1G54530				AT4G12930				AT2G36130
	AT3G23140	AT2G37390		AT1G54540				AT4G12940				AT2G36430
	AT3G23220	AT2G37435		AT1G54575				AT4G12960				AT2G36610
	AT3G23230	AT2G37720		AT1G54953				AT4G13200				AT2G36620
	AT3G24535	AT2G38080		AT1G54980				AT4G13220				AT2G37460
	AT3G24540	AT2G38110		AT1G55000				AT4G13230				AT2G37585
	AT3G24640	AT2G38300		AT1G55010				AT4G13560				AT2G37600
	AT3G24650	AT2G38540		AT1G55020				AT4G13580				AT2G38120
	AT3G24690	AT2G39250		AT1G55030				AT4G14430				AT2G38250
	AT3G25080	AT2G39830		AT1G55040				AT4G15110				AT2G38580
	AT3G25710	AT2G40160		AT1G55110				AT4G15640				AT2G38590
	AT3G25730	AT2G40170		AT1G55220				AT4G15740				AT2G38995
	AT3G25820	AT2G40260		AT1G55230				AT4G15750				AT2G39350
	AT3G25830	AT2G40470		AT1G55240				AT4G15870				AT2G40060
	AT3G25905	AT2G40740		AT1G55380				AT4G15960				AT2G40180
	AT3G26010	AT2G40900		AT1G55390				AT4G16045				AT2G40205
	AT3G26110	AT2G40990		AT1G55600				AT4G16090				AT2G40390
	AT3G26115	AT2G41280		AT1G55660				AT4G16095				AT2G40400
	AT3G26120	AT2G41290		AT1G55720				AT4G16220				AT2G40450
	AT3G26140	AT2G41350		AT1G56040				AT4G16233				AT2G40490
	AT3G26190	AT2G41355		AT1G56045				AT4G17585				AT2G40520
	AT3G26610	AT2G41360		AT1G56100				AT4G17788				AT2G40810
	AT3G26790	AT2G41390		AT1G56105				AT4G17840				AT2G40925
	AT3G27785	AT2G41400		AT1G56110				AT4G18310				AT2G41790
	AT3G27810	AT2G41600		AT1G56240				AT4G18335				AT2G41930
	AT3G28223	AT2G41610		AT1G56242				AT4G18340				AT2G42040
	AT3G28230	AT2G41620		AT1G56250				AT4G19980				AT2G42400
	AT3G28330	AT2G41800		AT1G56360				AT4G20050				AT2G42470
	AT3G28335	AT2G41810		AT1G56380				AT4G20703				AT2G42640
	AT3G28430	AT2G42430		AT1G56400				AT4G20735				AT2G42710
	AT3G28840	AT2G42440		AT1G56540				AT4G20980				AT2G42720
	AT3G28917	AT2G42560		AT1G56550				AT4G20990				AT2G42725
	AT3G29250	AT2G42570		AT1G56553				AT4G21340				AT2G42820
	AT3G29260	AT2G43050		AT1G56555				AT4G22035				AT2G43220
	AT3G29370	AT2G43060		AT1G56620				AT4G22050				AT2G43620
	AT3G29590	AT2G43570		AT1G56630				AT4G22100				AT2G44120
	AT3G29680	AT2G43600		AT1G57565				AT4G23080				AT2G44370
	AT3G29970	AT2G43610		AT1G57570				AT4G23690				AT2G44750
	AT3G30580	AT2G43670		AT1G57670				AT4G24070				AT2G44798
	AT3G43660	AT2G43960		AT1G57835				AT4G24660				AT2G44990
	AT3G44460	AT2G43970		AT1G57850				AT4G25530				AT2G45280
	AT3G44920	AT2G44065		AT1G58090				AT4G25860				AT2G45290
	AT3G45280	AT2G44070		AT1G58270				AT4G25940				AT2G45440
	AT3G45570	AT2G44340		AT1G58330				AT4G25950				AT2G45450
	AT3G45860	AT2G44550		AT1G58410				AT4G26150				AT2G45840
	AT3G46270	AT2G44745		AT1G58450				AT4G27800				AT2G46130
	AT3G46570	AT2G44930		AT1G58460				AT4G28775				AT2G46150
	AT3G47190	AT2G45050		AT1G59500				AT4G28780				AT2G48090
	AT3G48510	AT2G45110		AT1G59690				AT4G29960				AT2G48100
	AT3G48520	AT2G45190		AT1G59700				AT4G30290				AT3G00260
	AT3G48740	AT2G45970		AT1G59722				AT4G31700				AT3G00680
	AT3G49330	AT2G46735		AT1G59723				AT4G33460				AT3G00820
	AT3G49340	AT2G46740		AT1G59780				AT4G33840				AT3G00960
	AT3G49450	AT2G47050		AT1G59800				AT4G34580				AT3G01025
	AT3G49460	AT2G47060		AT1G59810				AT4G35165				AT3G01323
	AT3G49470	AT2G47115		AT1G59950				AT4G36110				AT3G01324
	AT3G49580	AT2G47120		AT1G59980				AT4G37970				AT3G01345
	AT3G49770	AT2G47140		AT1G60050				AT4G37980				AT3G01430
	AT3G50220	AT2G47150		AT1G60070				AT4G39470				AT3G01510
	AT3G50330	AT2G47260		AT1G60072				AT4G39480				AT3G01513
	AT3G50505	AT2G47460		AT1G60073				AT4G39850				AT3G01680
	AT3G50510	AT2G47570		AT1G60130				AT4G40010				AT3G01785
	AT3G50740	AT2G47580		AT1G60280				AT5G00770				AT3G01860
	AT3G50770	AT2G47880		AT1G60300				AT5G00775				AT3G02230
	AT3G50870	AT2G47885		AT1G60320				AT5G00950				AT3G02305
	AT3G50960	AT3G00320		AT1G60340				AT5G00955				AT3G02685
	AT3G50970	AT3G00340		AT1G60350				AT5G00960				AT3G03205
	AT3G51060	AT3G00360		AT1G60360				AT5G01455				AT3G03295
	AT3G51680	AT3G00370		AT1G60420				AT5G01465				AT3G03420
	AT3G51810	AT3G00440		AT1G60780				AT5G01480				AT3G03740
	AT3G52020	AT3G00700		AT1G60783				AT5G02540				AT3G03945
	AT3G52970	AT3G00780		AT1G60983				AT5G02935				AT3G04350
	AT3G53790	AT3G01080		AT1G60985				AT5G03120				AT3G04360
	AT3G54940	AT3G01240		AT1G61095				AT5G03250				AT3G04710
	AT3G55130	AT3G01970		AT1G61270				AT5G03565				AT3G04760
	AT3G55170	AT3G02310		AT1G61320				AT5G03625				AT3G04795
	AT3G55180	AT3G03240		AT1G61330				AT5G04125				AT3G04975
	AT3G55240	AT3G03345		AT1G61563				AT5G04280				AT3G05015
	AT3G55590	AT3G03365		AT1G61565				AT5G04310				AT3G05225
	AT3G55600	AT3G03405		AT1G61580				AT5G05020				AT3G05275
	AT3G55680	AT3G03495		AT1G61590				AT5G05030				AT3G05535
	AT3G55970	AT3G03505		AT1G61630				AT5G05160				AT3G05725
	AT3G56350	AT3G03525		AT1G61640				AT5G05585				AT3G05727
	AT3G56770	AT3G03555		AT1G61660				AT5G05815				AT3G05860
	AT3G57130	AT3G03660		AT1G61680				AT5G05825				AT3G05895
	AT3G57140	AT3G03670		AT1G61820				AT5G05835				AT3G06110
	AT3G57620	AT3G03715		AT1G62035				AT5G05970				AT3G06125
	AT3G57630	AT3G04205		AT1G62210				AT5G06030				AT3G06155
	AT3G57670	AT3G04280		AT1G62262				AT5G06145				AT3G06370
	AT3G58070	AT3G04895		AT1G62333				AT5G06630				AT3G06490
	AT3G58210	AT3G04925		AT1G62340				AT5G06915				AT3G06565
	AT3G58220	AT3G05440		AT1G62350				AT5G07230				AT3G06765
	AT3G59110	AT3G05505		AT1G62355				AT5G07455				AT3G06805
	AT3G59120	AT3G05705		AT1G62420				AT5G07520				AT3G06855
	AT3G59590	AT3G05960		AT1G62440				AT5G07835				AT3G06975
	AT3G60640	AT3G06120		AT1G62450				AT5G07905				AT3G06990
	AT3G60650	AT3G06230		AT1G62510				AT5G07980				AT3G07000
	AT3G60780	AT3G06240		AT1G62515				AT5G08085				AT3G07425
	AT3G60870	AT3G06675		AT1G62540				AT5G08105				AT3G07500
	AT3G62100	AT3G06915		AT1G62710				AT5G08225				AT3G07595
	AT3G62170	AT3G06935		AT1G62978				AT5G08360				AT3G07820
	AT3G62220	AT3G06960		AT1G62990				AT5G08370				AT3G07955
	AT3G62610	AT3G06962		AT1G63005				AT5G08575				AT3G07965
	AT3G62615	AT3G07065		AT1G63057				AT5G08985				AT3G08155
	AT4G00080	AT3G07135		AT1G63210				AT5G10170				AT3G08175
	AT4G00085	AT3G07840		AT1G63295				AT5G10510				AT3G08335
	AT4G00090	AT3G08040		AT1G63410				AT5G10690				AT3G08765
	AT4G00120	AT3G08105		AT1G63450				AT5G11180				AT3G08775
	AT4G00190	AT3G08190		AT1G63900				AT5G13780				AT3G09045
	AT4G00200	AT3G08195		AT1G63910				AT5G13825				AT3G09210
	AT4G00295	AT3G08415		AT1G64010				AT5G13930				AT3G09265
	AT4G00940	AT3G08495		AT1G64020				AT5G15670				AT3G09280
	AT4G01520	AT3G08500		AT1G64060				AT5G15680				AT3G09400
	AT4G01985	AT3G08535		AT1G64235				AT5G15833				AT3G09450
	AT4G02160	AT3G08965		AT1G64480				AT5G16230				AT3G09910
	AT4G02300	AT3G09115		AT1G64583				AT5G16235				AT3G09920
	AT4G02320	AT3G09155		AT1G64584				AT5G16600				AT3G09960
	AT4G02670	AT3G09225		AT1G64585				AT5G17820				AT3G10240
	AT4G02700	AT3G09615		AT1G64620				AT5G18450				AT3G10810
	AT4G02780	AT3G09625		AT1G64870				AT5G18937				AT3G10815
	AT4G03105	AT3G09825		AT1G64920				AT5G19170				AT3G10840
	AT4G04235	AT3G09835		AT1G65050				AT5G19480				AT3G10960
	AT4G04890	AT3G10510		AT1G65060				AT5G19820				AT3G11170
	AT4G04990	AT3G10580		AT1G65150				AT5G20225				AT3G11385
	AT4G05240	AT3G10585		AT1G65160				AT5G20670				AT3G11390
	AT4G05645	AT3G10745		AT1G65190				AT5G20860				AT3G11740
	AT4G05650	AT3G10750		AT1G65330				AT5G21125				AT3G11745
	AT4G05945	AT3G11060		AT1G65340				AT5G22180				AT3G12080
	AT4G06165	AT3G11110		AT1G65342				AT5G22190				AT3G12090
	AT4G06220	AT3G11160		AT1G65360				AT5G22200				AT3G12140
	AT4G06830	AT3G11165		AT1G65370				AT5G22555				AT3G12950
	AT4G06970	AT3G11325		AT1G65480				AT5G22560				AT3G12955
	AT4G07715	AT3G11330		AT1G65510				AT5G22910				AT3G12960
	AT4G08730	AT3G11395		AT1G65730				AT5G22960				AT3G12965
	AT4G08740	AT3G11402		AT1G65735				AT5G23040				AT3G12970
	AT4G08868	AT3G12460		AT1G65850				AT5G23380				AT3G12977
	AT4G09030	AT3G12500		AT1G65860				AT5G23830				AT3G13010
	AT4G09035	AT3G12502		AT1G65890				AT5G23840				AT3G13770
	AT4G09820	AT3G12720		AT1G65985				AT5G24050				AT3G13790
	AT4G09895	AT3G12730		AT1G66050				AT5G24180				AT3G13810
	AT4G09905	AT3G12850		AT1G66100				AT5G24420				AT3G14300
	AT4G10350	AT3G13130		AT1G66140				AT5G24825				AT3G15240
	AT4G11040	AT3G13228		AT1G66245				AT5G24950				AT3G15604
	AT4G11170	AT3G13400		AT1G66260				AT5G25030				AT3G15605
	AT4G11210	AT3G13882		AT1G66280				AT5G25350				AT3G16540
	AT4G11290	AT3G13960		AT1G66310				AT5G25830				AT3G16570
	AT4G11650	AT3G14040		AT1G66360				AT5G25960				AT3G17090
	AT4G11780	AT3G14060		AT1G66380				AT5G26100				AT3G17170
	AT4G11930	AT3G14067		AT1G66400				AT5G26140				AT3G17270
	AT4G12050	AT3G14250		AT1G66420				AT5G26320				AT3G17280
	AT4G12500	AT3G14260		AT1G66480				AT5G26330				AT3G17310
	AT4G12510	AT3G14320		AT1G66500				AT5G28520				AT3G17717
	AT4G12920	AT3G14370		AT1G66630				AT5G36970				AT3G17980
	AT4G13210	AT3G14880		AT1G66720				AT5G37190				AT3G18020
	AT4G13260	AT3G15534		AT1G66770				AT5G37200				AT3G18220
	AT4G13955	AT3G15830		AT1G66780				AT5G37210				AT3G18320
	AT4G13960	AT3G15840		AT1G66783				AT5G37920				AT3G18510
	AT4G13985	AT3G15960		AT1G66795				AT5G38392				AT3G18570
	AT4G14260	AT3G16360		AT1G66800				AT5G38440				AT3G18580
	AT4G14270	AT3G16400		AT1G66860				AT5G38747				AT3G18957
	AT4G14310	AT3G16410		AT1G66870				AT5G38770				AT3G18960
	AT4G14315	AT3G16580		AT1G67025				AT5G39020				AT3G19410
	AT4G14320	AT3G16590		AT1G67150				AT5G39024				AT3G19430
	AT4G14465	AT3G16680		AT1G67270				AT5G39470				AT3G19870
	AT4G14690	AT3G16690		AT1G67710				AT5G39630				AT3G20970
	AT4G14695	AT3G17205		AT1G67810				AT5G39710				AT3G21351
	AT4G15100	AT3G17261		AT1G67856				AT5G40020				AT3G21352
	AT4G15120	AT3G17320		AT1G67870				AT5G40300				AT3G21420
	AT4G15160	AT3G17330		AT1G68130				AT5G40340				AT3G21550
	AT4G15370	AT3G17520		AT1G68185				AT5G40570				AT3G21600
	AT4G15390	AT3G17530		AT1G68240				AT5G42570				AT3G21690
	AT4G15680	AT3G17540		AT1G68260				AT5G44020				AT3G21820
	AT4G15690	AT3G17550		AT1G68270				AT5G44030				AT3G21865
	AT4G15715	AT3G17560		AT1G68280				AT5G44140				AT3G22160
	AT4G16030	AT3G17570		AT1G68350				AT5G44460				AT3G22415
	AT4G16550	AT3G17720		AT1G68450				AT5G44470				AT3G22886
	AT4G16555	AT3G18330		AT1G68460				AT5G44550				AT3G23070
	AT4G16560	AT3G18400		AT1G68610				AT5G44585				AT3G23145
	AT4G16590	AT3G18550		AT1G68630				AT5G45380				AT3G23635
	AT4G17800	AT3G18560		AT1G68640				AT5G45630				AT3G24065
	AT4G18170	AT3G18650		AT1G68750				AT5G46130				AT3G24150
	AT4G18253	AT3G18660		AT1G68795				AT5G46270				AT3G24280
	AT4G18610	AT3G18715		AT1G68800				AT5G46740				AT3G24290
	AT4G18620	AT3G19055		AT1G68872				AT5G46940				AT3G24670
	AT4G18650	AT3G19070		AT1G68875				AT5G46970				AT3G25250
	AT4G18660	AT3G19080		AT1G68877				AT5G46980				AT3G25573
	AT4G18690	AT3G19160		AT1G68880				AT5G46990				AT3G25740
	AT4G19030	AT3G19270		AT1G69170				AT5G47280				AT3G26210
	AT4G19260	AT3G19880		AT1G69190				AT5G48140				AT3G26320
	AT4G19275	AT3G20557		AT1G69310				AT5G49050				AT3G26470
	AT4G19330	AT3G20760		AT1G69600				AT5G49500				AT3G26540
	AT4G19340	AT3G20980		AT1G69650				AT5G49870				AT3G26550
	AT4G19380	AT3G20993		AT1G69660				AT5G50210				AT3G27090
	AT4G19610	AT3G21370		AT1G69795				AT5G50220				AT3G27100
	AT4G19620	AT3G21371		AT1G69880				AT5G50610				AT3G27410
	AT4G19800	AT3G21380		AT1G69930				AT5G51030				AT3G27475
	AT4G19810	AT3G21400		AT1G70040				AT5G51350				AT3G27480
	AT4G20000	AT3G21405		AT1G70070				AT5G52450				AT3G27710
	AT4G20230	AT3G21410		AT1G70080				AT5G52670				AT3G27835
	AT4G20947	AT3G21520		AT1G70250				AT5G52680				AT3G27840
	AT4G21240	AT3G21720		AT1G70380				AT5G53030				AT3G28220
	AT4G21750	AT3G21825		AT1G70390				AT5G53920				AT3G28320
	AT4G21920	AT3G21830		AT1G70560				AT5G54020				AT3G28345
	AT4G22070	AT3G21840		AT1G70680				AT5G54040				AT3G28415
	AT4G22810	AT3G21940		AT1G70860				AT5G54043				AT3G28420
	AT4G23520	AT3G22080		AT1G70895				AT5G54370				AT3G28570
	AT4G23680	AT3G22085		AT1G70920				AT5G54375				AT3G28600
	AT4G23710	AT3G22120		AT1G70980				AT5G54610				AT3G28830
	AT4G24650	AT3G22121		AT1G71150				AT5G54620				AT3G29070
	AT4G24980	AT3G22800		AT1G71160				AT5G54780				AT3G29075
	AT4G25130	AT3G22830		AT1G71170				AT5G54800				AT3G29385
	AT4G25140	AT3G23050		AT1G71880				AT5G55135				AT3G29633
	AT4G25150	AT3G23130		AT1G72280				AT5G55440				AT3G29670
	AT4G25410	AT3G23245		AT1G72560				AT5G56060				AT3G29800
	AT4G26270	AT3G23290		AT1G72590				AT5G56368				AT3G29830
	AT4G26280	AT3G23630		AT1G73010				AT5G56510				AT3G30160
	AT4G26415	AT3G23840		AT1G73220				AT5G57230				AT3G30210
	AT4G26420	AT3G24140		AT1G73270				AT5G57340				AT3G30260
	AT4G26870	AT3G24300		AT1G73510				AT5G57345				AT3G30460
	AT4G26880	AT3G24610		AT1G73530				AT5G57790				AT3G30725
	AT4G27150	AT3G24700		AT1G73590				AT5G59120				AT3G32047
	AT4G27160	AT3G24710		AT1G73610				AT5G59810				AT3G32940
	AT4G27330	AT3G24715		AT1G73805				AT5G60070				AT3G43250
	AT4G28110	AT3G24770		AT1G73850				AT5G60250				AT3G43415
	AT4G28362	AT3G24780		AT1G74000				AT5G60810				AT3G44220
	AT4G28365	AT3G25200		AT1G74600				AT5G60980				AT3G44400
	AT4G28510	AT3G25260		AT1G74610				AT5G61680				AT3G44405
	AT4G28520	AT3G25577		AT1G74620				AT5G61910				AT3G44716
	AT4G28530	AT3G25580		AT1G74650				AT5G62050				AT3G45060
	AT4G28850	AT3G25620		AT1G74660				AT5G62060				AT3G45130
	AT4G28860	AT3G25640		AT1G75150				AT5G62120				AT3G45220
	AT4G28940	AT3G25650		AT1G75390				AT5G62470				AT3G45248
	AT4G29020	AT3G25655		AT1G75500				AT5G62970				AT3G45260
	AT4G29230	AT3G25750		AT1G75510				AT5G63100				AT3G45290
	AT4G29640	AT3G25795		AT1G75590				AT5G63225				AT3G45555
	AT4G30170	AT3G26200		AT1G75710				AT5G63230				AT3G46400
	AT4G30230	AT3G26930		AT1G75750				AT5G63580				AT3G47040
	AT4G30460	AT3G27650		AT1G75900				AT5G65925				AT3G47050
	AT4G30590	AT3G27920		AT1G75910				AT5G65930				AT3G47120
	AT4G31248	AT3G27970		AT1G75920				AT5G66860				AT3G47480
	AT4G31250	AT3G28290		AT1G75930				AT5G66990				AT3G47530
	AT4G31260	AT3G28291		AT1G76220								AT3G47950
	AT4G31265	AT3G28300		AT1G76440								AT3G48209
	AT4G31270	AT3G28500		AT1G76510								AT3G48275
	AT4G31380	AT3G29375		AT1G77190								AT3G48330
	AT4G31390	AT3G29560		AT1G77950								AT3G48480
	AT4G31830	AT3G30530		AT1G78030								AT3G48960
	AT4G31840	AT3G30720		AT1G78040								AT3G48970
	AT4G31970	AT3G43430		AT1G78450								AT3G49115
	AT4G31980	AT3G43710		AT1G78460								AT3G49210
	AT4G32375	AT3G43720		AT1G78470								AT3G50260
	AT4G32500	AT3G43910		AT1G78476								AT3G50310
	AT4G32650	AT3G44326		AT1G78478								AT3G50350
	AT4G33450	AT3G44350		AT1G78480								AT3G50450
	AT4G33710	AT3G44695		AT1G78490								AT3G50620
	AT4G33720	AT3G44700		AT1G78710								AT3G50900
	AT4G35160	AT3G44710		AT1G78720								AT3G51080
	AT4G35390	AT3G44760		AT1G78740								AT3G51220
	AT4G36160	AT3G44810		AT1G78750								AT3G51230
	AT4G36170	AT3G45000		AT1G78760								AT3G51420
	AT4G36260	AT3G45170		AT1G78770								AT3G51600
	AT4G36610	AT3G45180		AT1G78810								AT3G51610
	AT4G36620	AT3G45450		AT1G78950								AT3G51890
	AT4G37390	AT3G45460		AT1G78955								AT3G52510
	AT4G37400	AT3G45470		AT1G79160								AT3G52660
	AT4G37650	AT3G45580		AT1G79370								AT3G53015
	AT4G37770	AT3G46086		AT1G79830								AT3G53016
	AT4G37850	AT3G46090		AT1G80090								AT3G53290
	AT4G37990	AT3G46190		AT1G80100								AT3G53294
	AT4G38000	AT3G46200		AT1G80110								AT3G53300
	AT4G38213	AT3G46260		AT1G80130								AT3G53340
	AT4G38215	AT3G46280		AT1G80140								AT3G53640
	AT4G38220	AT3G47010		AT1G80220								AT3G53650
	AT4G38770	AT3G47020		AT1G80350								AT3G54065
	AT4G38775	AT3G47380		AT1G80750								AT3G54150
	AT4G39360	AT3G48185		AT1G80760								AT3G54550
	AT4G39410	AT3G48280		AT1G80980								AT3G55220
	AT4G39590	AT3G48298		AT1G80990								AT3G55550
	AT4G39600	AT3G48300		AT2G00570								AT3G55566
	AT4G39610	AT3G48340		AT2G00610								AT3G55710
	AT4G39615	AT3G48640		AT2G00630								AT3G56690
	AT4G39740	AT3G48700		AT2G00660								AT3G56890
	AT4G39745	AT3G49260		AT2G00760								AT3G57157
	AT4G39750	AT3G49270		AT2G00920								AT3G57160
	AT4G39753	AT3G49700		AT2G01350								AT3G57270
	AT4G39756	AT3G50390		AT2G01430								AT3G57500
	AT4G39950	AT3G50580		AT2G01600								AT3G57540
	AT5G00615	AT3G50760		AT2G01610								AT3G58290
	AT5G00630	AT3G51075		AT2G01660								AT3G58420
	AT5G01305	AT3G51180		AT2G01800								AT3G58440
	AT5G01310	AT3G51190		AT2G01900								AT3G58450
	AT5G01665	AT3G51200		AT2G01940								AT3G58940
	AT5G01675	AT3G52480		AT2G01960								AT3G58950
	AT5G01990	AT3G52561		AT2G01990								AT3G59068
	AT5G02000	AT3G52780		AT2G02000								AT3G59190
	AT5G02110	AT3G52790		AT2G02060								AT3G59200
	AT5G02215	AT3G52960		AT2G02130								AT3G59340
	AT5G02460	AT3G53330		AT2G02140								AT3G59923
	AT5G02470	AT3G54030		AT2G02250								AT3G59926
	AT5G02640	AT3G54040		AT2G02310								AT3G59930
	AT5G02920	AT3G54700		AT2G02320								AT3G60390
	AT5G02930	AT3G54760		AT2G02630								AT3G60415
	AT5G03150	AT3G54770		AT2G02700								AT3G60420
	AT5G03470	AT3G55110		AT2G02765								AT3G60560
	AT5G03480	AT3G55230		AT2G02770								AT3G60660
	AT5G03795	AT3G55510		AT2G03030								AT3G60710
	AT5G03800	AT3G55512		AT2G03250								AT3G60940
	AT5G03810	AT3G55513		AT2G03260								AT3G61035
	AT5G03820	AT3G55580		AT2G03320								AT3G61182
	AT5G03980	AT3G55677		AT2G03330								AT3G61390
	AT5G03990	AT3G55690		AT2G03360								AT3G61510
	AT5G04230	AT3G56220		AT2G03370								AT3G61910
	AT5G04960	AT3G56230		AT2G03710								AT3G61962
	AT5G04970	AT3G56810		AT2G03840								AT3G61970
	AT5G05653	AT3G57510		AT2G03850								AT3G62720
	AT5G05657	AT3G58000		AT2G04020								AT3G62850
	AT5G06090	AT3G58010		AT2G04025								AT3G62860
	AT5G06370	AT3G58060		AT2G04055								AT3G63200
	AT5G06380	AT3G58190		AT2G04480								AT4G00110
	AT5G07010	AT3G58330		AT2G04615								AT4G00230
	AT5G07200	AT3G58340		AT2G04635								AT4G00310
	AT5G07480	AT3G58350		AT2G04680								AT4G00860
	AT5G07540	AT3G58360		AT2G04800								AT4G00889
	AT5G07545	AT3G58780		AT2G04810								AT4G00890
	AT5G07550	AT3G58880		AT2G04815								AT4G00920
	AT5G07560	AT3G58890		AT2G04830								AT4G01140
	AT5G07570	AT3G58900		AT2G04840								AT4G01360
	AT5G07590	AT3G59220		AT2G04842								AT4G01410
	AT5G07600	AT3G59230		AT2G04930								AT4G01540
	AT5G07665	AT3G59240		AT2G05380								AT4G01930
	AT5G07695	AT3G59245		AT2G05400								AT4G01935
	AT5G07865	AT3G59455		AT2G05410								AT4G02230
	AT5G08150	AT3G59680		AT2G05420								AT4G02235
	AT5G08385	AT3G59710		AT2G05430								AT4G02270
	AT5G08395	AT3G60000		AT2G05515								AT4G02290
	AT5G08450	AT3G60010		AT2G05530								AT4G02825
	AT5G08460	AT3G60120		AT2G05580								AT4G03125
	AT5G08605	AT3G60470		AT2G06145								AT4G03160
	AT5G09970	AT3G60490		AT2G06435								AT4G03245
	AT5G10120	AT3G60670		AT2G06475								AT4G03275
	AT5G10130	AT3G60730		AT2G06485								AT4G03298
	AT5G10140	AT3G60900		AT2G06785								AT4G03395
	AT5G10625	AT3G61270		AT2G07035								AT4G03450
	AT5G10630	AT3G61340		AT2G07045								AT4G03585
	AT5G10660	AT3G61350		AT2G07075								AT4G03600
	AT5G11530	AT3G61715		AT2G07085								AT4G03610
	AT5G11570	AT3G61720		AT2G07140								AT4G04630
	AT5G11620	AT3G61850		AT2G07295								AT4G05230
	AT5G11630	AT3G62430		AT2G07405								AT4G05340
	AT5G11930	AT3G62440		AT2G07860								AT4G05385
	AT5G12330	AT3G62450		AT2G07865								AT4G05485
	AT5G13250	AT3G62670		AT2G07870								AT4G05670
	AT5G14010	AT3G62710		AT2G07985								AT4G05675
	AT5G14020	AT3G62990		AT2G08100								AT4G05705
	AT5G14340	AT3G63000		AT2G08115								AT4G05800
	AT5G14690	AT4G00155		AT2G08185								AT4G05875
	AT5G14860	AT4G00160		AT2G08220								AT4G05965
	AT5G15025	AT4G00180		AT2G08230								AT4G05970
	AT5G15030	AT4G00220		AT2G08240								AT4G06045
	AT5G15130	AT4G00250		AT2G08290								AT4G06050
	AT5G15150	AT4G00320		AT2G08295								AT4G06055
	AT5G15650	AT4G00400		AT2G08320								AT4G06140
	AT5G15660	AT4G00540		AT2G08495								AT4G06185
	AT5G16080	AT4G00730		AT2G08600								AT4G06200
	AT5G16280	AT4G00885		AT2G08610								AT4G06755
	AT5G16285	AT4G01180		AT2G08615								AT4G06795
	AT5G16460	AT4G01370		AT2G08620								AT4G06800
	AT5G16530	AT4G01380		AT2G08625								AT4G06825
	AT5G16700	AT4G01390		AT2G08650								AT4G07305
	AT5G16710	AT4G01460		AT2G08675								AT4G07335
	AT5G16740	AT4G01500		AT2G08880								AT4G07345
	AT5G16770	AT4G01720		AT2G08995								AT4G07395
	AT5G16780	AT4G01950		AT2G09040								AT4G08065
	AT5G17070	AT4G02905		AT2G09135								AT4G08300
	AT5G17080	AT4G03038		AT2G09150								AT4G08385
	AT5G17090	AT4G03039		AT2G09180								AT4G08450
	AT5G17430	AT4G03040		AT2G09185								AT4G08475
	AT5G17750	AT4G03235		AT2G09195								AT4G08495
	AT5G17760	AT4G03540		AT2G09255								AT4G08670
	AT5G17930	AT4G04365		AT2G09295								AT4G08990
	AT5G17950	AT4G04930		AT2G09375								AT4G09440
	AT5G17960	AT4G05260		AT2G09380								AT4G09450
	AT5G18560	AT4G05270		AT2G09385								AT4G09760
	AT5G18690	AT4G05710		AT2G09390								AT4G09860
	AT5G19110	AT4G05740		AT2G09420								AT4G09890
	AT5G20100	AT4G05905		AT2G09585								AT4G09900
	AT5G20740	AT4G05950		AT2G09590								AT4G09920
	AT5G20820	AT4G05985		AT2G09630								AT4G09930
	AT5G21130	AT4G06410		AT2G09635								AT4G10250
	AT5G22150	AT4G06815		AT2G09760								AT4G10400
	AT5G22160	AT4G06820		AT2G09795								AT4G10410
	AT5G22390	AT4G06855		AT2G09825								AT4G10465
	AT5G22600	AT4G07090		AT2G09935								AT4G10560
	AT5G23010	AT4G07150		AT2G09995								AT4G10595
	AT5G23220	AT4G07160		AT2G10450								AT4G10600
	AT5G23260	AT4G07265		AT2G12190								AT4G11010
	AT5G23950	AT4G07985		AT2G13680								AT4G11180
	AT5G24060	AT4G08045		AT2G13900								AT4G11211
	AT5G24070	AT4G08620		AT2G13905								AT4G11350
	AT5G24130	AT4G09275		AT2G14500								AT4G11400
	AT5G24140	AT4G09285		AT2G14695								AT4G11460
	AT5G24820	AT4G09589		AT2G14920								AT4G11720
	AT5G24860	AT4G09590		AT2G15310								AT4G11730
	AT5G25390	AT4G09740		AT2G15327								AT4G11810
	AT5G25490	AT4G09750		AT2G15590								AT4G11940
	AT5G25550	AT4G09870		AT2G15780								AT4G12120
	AT5G25610	AT4G09940		AT2G16005								AT4G12130
	AT5G25620	AT4G09950		AT2G16130								AT4G12210
	AT5G25950	AT4G09960		AT2G16230								AT4G13261
	AT5G25980	AT4G10310		AT2G16300								AT4G13263
	AT5G25990	AT4G10370		AT2G16700								AT4G13265
	AT5G26000	AT4G10380		AT2G16730								AT4G13340
	AT5G26310	AT4G10670		AT2G16910								AT4G13450
	AT5G26790	AT4G10680		AT2G16960								AT4G13770
	AT5G26800	AT4G10740		AT2G16970								AT4G14140
	AT5G27370	AT4G10750		AT2G16980								AT4G14245
	AT5G27380	AT4G11020		AT2G16990								AT4G14370
	AT5G27690	AT4G11655		AT2G17080								AT4G14615
	AT5G28160	AT4G12270		AT2G17090								AT4G14660
	AT5G28490	AT4G12350		AT2G17310								AT4G15060
	AT5G28491	AT4G12370		AT2G17470								AT4G15490
	AT5G35110	AT4G12380		AT2G17480								AT4G15610
	AT5G35770	AT4G12543		AT2G18080								AT4G15620
	AT5G35870	AT4G12545		AT2G18110								AT4G15630
	AT5G37055	AT4G12550		AT2G18130								AT4G15733
	AT5G37060	AT4G12555		AT2G18140								AT4G15755
	AT5G37870	AT4G12950		AT2G18150								AT4G15990
	AT5G37970	AT4G13420		AT2G18190								AT4G16000
	AT5G38000	AT4G13490		AT2G18196								AT4G16008
	AT5G38155	AT4G13610		AT2G18340								AT4G16024
	AT5G38160	AT4G13620		AT2G18350								AT4G16600
	AT5G38660	AT4G13630		AT2G18360								AT4G16807
	AT5G38670	AT4G14020		AT2G18390								AT4G17490
	AT5G39560	AT4G14060		AT2G18550								AT4G17580
	AT5G39580	AT4G14450		AT2G18590								AT4G17680
	AT5G40330	AT4G14455		AT2G18600								AT4G17690
	AT5G40560	AT4G14815		AT2G18690								AT4G17975
	AT5G40790	AT4G14930		AT2G18800								AT4G18050
	AT5G40800	AT4G14940		AT2G18870								AT4G18360
	AT5G42590	AT4G15270		AT2G19010								AT4G18730
	AT5G42600	AT4G15290		AT2G19020								AT4G18790
	AT5G43340	AT4G15360		AT2G19030								AT4G18800
	AT5G44120	AT4G15393		AT2G19040								AT4G19240
	AT5G44220	AT4G15396		AT2G19150								AT4G19630
	AT5G44345	AT4G15400		AT2G19890								AT4G19690
	AT5G44420	AT4G15660		AT2G19893								AT4G19720
	AT5G44430	AT4G15670		AT2G20070								AT4G19820
	AT5G45180	AT4G16460		AT2G20100								AT4G19970
	AT5G45640	AT4G16465		AT2G20430								AT4G20210
	AT5G45830	AT4G16545		AT2G20620								AT4G20260
	AT5G45860	AT4G16670		AT2G20990								AT4G20450
	AT5G45870	AT4G16810		AT2G21030								AT4G21050
	AT5G45880	AT4G17020		AT2G21040								AT4G21480
	AT5G45980	AT4G17030		AT2G21045								AT4G21610
	AT5G46060	AT4G17700		AT2G21090								AT4G21903
	AT5G46350	AT4G17710		AT2G21100								AT4G21940
	AT5G46825	AT4G17790		AT2G21105								AT4G21950
	AT5G46830	AT4G17810		AT2G21110								AT4G22120
	AT5G46880	AT4G17970		AT2G21220								AT4G22520
	AT5G46890	AT4G17990		AT2G21490								AT4G22530
	AT5G46900	AT4G18320		AT2G21600								AT4G22540
	AT5G47290	AT4G18510		AT2G21610								AT4G22700
	AT5G47600	AT4G18550		AT2G21730								AT4G22960
	AT5G48000	AT4G18710		AT2G21780								AT4G23500
	AT5G48010	AT4G18720		AT2G21890								AT4G23570
	AT5G48040	AT4G18725		AT2G21900								AT4G24120
	AT5G48050	AT4G18900		AT2G21910								AT4G24130
	AT5G48375	AT4G18910		AT2G22030								AT4G24180
	AT5G48380	AT4G18920		AT2G22145								AT4G24340
	AT5G49490	AT4G18940		AT2G22155								AT4G24350
	AT5G50140	AT4G19250		AT2G22640								AT4G24550
	AT5G50300	AT4G19930		AT2G22750								AT4G25020
	AT5G50360	AT4G19940		AT2G22800								AT4G25050
	AT5G50361	AT4G20235		AT2G23067								AT4G25160
	AT5G50820	AT4G20370		AT2G23070								AT4G25390
	AT5G51480	AT4G21040		AT2G23230								AT4G25420
	AT5G51520	AT4G21200		AT2G23240								AT4G25580
	AT5G51530	AT4G21850		AT2G23250								AT4G25585
	AT5G51800	AT4G22060		AT2G23410								AT4G25590
	AT5G51870	AT4G22090		AT2G23440								AT4G26220
	AT5G52355	AT4G22110		AT2G23445								AT4G26225
	AT5G52360	AT4G22170		AT2G23520								AT4G26555
	AT5G52460	AT4G22180		AT2G23540								AT4G26560
	AT5G52470	AT4G22380		AT2G23800								AT4G26740
	AT5G52620	AT4G22390		AT2G23834								AT4G26750
	AT5G53250	AT4G22600		AT2G23900								AT4G27130
	AT5G53260	AT4G22610		AT2G24205								AT4G27840
	AT5G53270	AT4G22635		AT2G24250								AT4G27845
	AT5G53950	AT4G22650		AT2G24430								AT4G28190
	AT5G55110	AT4G22660		AT2G24560								AT4G28200
	AT5G55250	AT4G22680		AT2G24615								AT4G28397
	AT5G55740	AT4G23550		AT2G24617								AT4G28720
	AT5G55750	AT4G23560		AT2G24620								AT4G28790
	AT5G55770	AT4G23580		AT2G24670								AT4G28800
	AT5G55790	AT4G23590		AT2G24680								AT4G29033
	AT5G55800	AT4G23990		AT2G24810								AT4G29283
	AT5G55893	AT4G24010		AT2G24820								AT4G29370
	AT5G56080	AT4G24300		AT2G25095								AT4G29930
	AT5G56400	AT4G24310		AT2G25120								AT4G30070
	AT5G56410	AT4G24320		AT2G25130								AT4G31470
	AT5G56420	AT4G24420		AT2G25330								AT4G31730
	AT5G56620	AT4G24630		AT2G25340								AT4G32280
	AT5G56970	AT4G24640		AT2G25344								AT4G32470
	AT5G57130	AT4G25040		AT2G25370								AT4G32480
	AT5G57390	AT4G25190		AT2G25440								AT4G32580
	AT5G57520	AT4G25400		AT2G25450								AT4G32780
	AT5G57625	AT4G25430		AT2G25500								AT4G32880
	AT5G57780	AT4G25780		AT2G25510								AT4G33020
	AT5G58400	AT4G25790		AT2G25630								AT4G33440
	AT5G58850	AT4G26050		AT2G25790								AT4G33830
	AT5G58860	AT4G26200		AT2G25810								AT4G33925
	AT5G59310	AT4G26240		AT2G26010								AT4G33930
	AT5G60470	AT4G26250		AT2G26020								AT4G34180
	AT5G60480	AT4G26410		AT2G26150								AT4G34380
	AT5G60610	AT4G27140		AT2G26160								AT4G34510
	AT5G60615	AT4G27170		AT2G26400								AT4G34790
	AT5G60970	AT4G28340		AT2G26820								AT4G34960
	AT5G61160	AT4G28500		AT2G26840								AT4G35280
	AT5G61850	AT4G28680		AT2G26850								AT4G35370
	AT5G62280	AT4G28840		AT2G26865								AT4G36600
	AT5G63090	AT4G29030		AT2G26940								AT4G36630
	AT5G63350	AT4G29100		AT2G26960								AT4G36870
	AT5G65340	AT4G29110		AT2G27210								AT4G37553
	AT5G65590	AT4G29270		AT2G27220								AT4G37710
	AT5G66220	AT4G29580		AT2G27570								AT4G37720
	AT5G66230	AT4G29970		AT2G27670								AT4G37750
	AT5G66290	AT4G30130		AT2G27680								AT4G38040
	AT5G66300	AT4G30140		AT2G27740								AT4G38405
	AT5G66350	AT4G30180		AT2G27750								AT4G38410
	AT5G66380	AT4G30540		AT2G27760								AT4G39060
	AT5G66390	AT4G30770		AT2G27990								AT4G39570
	AT5G66430	AT4G31520		AT2G28000								AT5G00490
	AT5G66870	AT4G31530		AT2G28020								AT5G00605
	AT5G67010	AT4G31900		AT2G28030								AT5G00815
	AT5G67020	AT4G31930		AT2G28170								AT5G00935
	AT5G67060	AT4G31940		AT2G28480								AT5G01280
	AT5G67410	AT4G31950		AT2G28510								AT5G01300
	AT5G67411	AT4G32380		AT2G28580								AT5G01345
		AT4G32490		AT2G28700								AT5G01485
		AT4G32540		AT2G28800								AT5G01635
		AT4G32810		AT2G28815								AT5G01690
		AT4G32860		AT2G28870								AT5G01740
		AT4G33885		AT2G28960								AT5G01860
		AT4G33890		AT2G29120								AT5G02055
		AT4G34170		AT2G29125								AT5G02140
		AT4G34250		AT2G29130								AT5G02150
		AT4G35060		AT2G29370								AT5G02260
		AT4G35720		AT2G29380								AT5G02320
		AT4G36250		AT2G29830								AT5G02405
		AT4G36290		AT2G29860								AT5G02420
		AT4G36350		AT2G30090								AT5G02520
		AT4G36570		AT2G30130								AT5G02885
		AT4G37409		AT2G30210								AT5G02890
		AT4G37410		AT2G30240								AT5G03050
		AT4G38005		AT2G30300								AT5G03060
		AT4G38010		AT2G30370								AT5G03070
		AT4G38420		AT2G30670								AT5G03215
		AT4G39700		AT2G30690								AT5G03385
		AT4G39720		AT2G30766								AT5G03700
		AT5G00635		AT2G31081								AT5G03830
		AT5G01050		AT2G31085								AT5G04165
		AT5G01370		AT2G31425								AT5G04330
		AT5G01900		AT2G31430								AT5G04500
		AT5G02340		AT2G31432								AT5G04950
		AT5G02350		AT2G31680								AT5G04980
		AT5G02465		AT2G31760								AT5G05125
		AT5G02502		AT2G31770								AT5G05135
		AT5G02505		AT2G31930								AT5G05145
		AT5G02510		AT2G31940								AT5G05330
		AT5G02970		AT2G32160								AT5G05465
		AT5G02980		AT2G32273								AT5G05495
		AT5G02990		AT2G32275								AT5G05598
		AT5G02995		AT2G32530								AT5G05710
		AT5G03000		AT2G32540								AT5G05720
		AT5G03115		AT2G32600								AT5G05790
		AT5G03405		AT2G32610								AT5G06170
		AT5G03490		AT2G32620								AT5G06255
		AT5G03600		AT2G32785								AT5G06445
		AT5G03680		AT2G32860								AT5G06455
		AT5G03790		AT2G32870								AT5G06480
		AT5G04120		AT2G32880								AT5G06545
		AT5G04130		AT2G33385								AT5G06575
		AT5G04690		AT2G33775								AT5G06720
		AT5G05050		AT2G33980								AT5G06745
		AT5G05060		AT2G34080								AT5G07030
		AT5G05150		AT2G34090								AT5G07155
		AT5G05290		AT2G34100								AT5G07175
		AT5G05300		AT2G34110								AT5G07180
		AT5G05340		AT2G34140								AT5G07210
		AT5G05770		AT2G34200								AT5G07420
		AT5G05845		AT2G34208								AT5G07465
		AT5G05855		AT2G34210								AT5G07510
		AT5G05875		AT2G34315								AT5G07760
		AT5G06015		AT2G34360								AT5G07770
		AT5G06070		AT2G34370								AT5G07780
		AT5G06080		AT2G34530								AT5G07790
		AT5G06250		AT2G34540								AT5G08141
		AT5G06570		AT2G34820								AT5G08470
		AT5G06580		AT2G34825								AT5G08910
		AT5G06640		AT2G35280								AT5G08915
		AT5G06650		AT2G35585								AT5G08930
		AT5G06839		AT2G35612								AT5G09025
		AT5G06980		AT2G35635								AT5G09325
		AT5G06990		AT2G35637								AT5G09335
		AT5G07000		AT2G35640								AT5G09500
		AT5G07080		AT2G35670								AT5G09510
		AT5G07190		AT2G35930								AT5G09525
		AT5G07330		AT2G35935								AT5G09640
		AT5G07340		AT2G35980								AT5G09700
		AT5G07565		AT2G35990								AT5G09910
		AT5G07575		AT2G36090								AT5G09978
		AT5G07825		AT2G36100								AT5G10230
		AT5G07930		AT2G36190								AT5G10420
		AT5G08485		AT2G36440								AT5G10990
		AT5G09320		AT2G36550								AT5G11130
		AT5G09350		AT2G36690								AT5G11225
		AT5G09360		AT2G36695								AT5G11230
		AT5G09370		AT2G36890								AT5G11860
		AT5G09470		AT2G36970								AT5G11980
		AT5G09480		AT2G37010								AT5G11990
		AT5G09490		AT2G37530								AT5G12030
		AT5G09550		AT2G37540								AT5G12040
		AT5G09560		AT2G37590								AT5G12060
		AT5G09715		AT2G37790								AT5G12170
		AT5G09735		AT2G37820								AT5G12180
		AT5G09740		AT2G38230								AT5G13080
		AT5G09750		AT2G38320								AT5G13230
		AT5G09815		AT2G38390								AT5G15110
		AT5G10278		AT2G38890								AT5G15380
		AT5G10280		AT2G38900								AT5G15390
		AT5G10680		AT2G38905								AT5G15430
		AT5G11050		AT2G38910								AT5G15480
		AT5G11320		AT2G38920								AT5G15490
		AT5G11940		AT2G39010								AT5G15560
		AT5G12870		AT2G39060								AT5G16090
		AT5G13130		AT2G39200								AT5G17320
		AT5G13330		AT2G39240								AT5G17730
		AT5G13380		AT2G39300								AT5G17790
		AT5G13390		AT2G39310								AT5G17830
		AT5G13870		AT2G39320								AT5G18290
		AT5G13880		AT2G39330								AT5G18300
		AT5G14070		AT2G39355								AT5G18350
		AT5G14290		AT2G39360								AT5G18910
		AT5G14300		AT2G39410								AT5G18920
		AT5G14345		AT2G39415								AT5G19030
		AT5G14350		AT2G39518								AT5G19040
		AT5G14660		AT2G39520								AT5G19520
		AT5G14670		AT2G39530								AT5G19530
		AT5G14730		AT2G39540								AT5G20310
		AT5G15725		AT2G39550								AT5G21050
		AT5G15830		AT2G39580								AT5G21060
		AT5G17020		AT2G39590								AT5G21105
		AT5G17030		AT2G39600								AT5G21160
		AT5G17040		AT2G39610								AT5G22140
		AT5G17330		AT2G39780								AT5G22240
		AT5G17740		AT2G39782								AT5G22370
		AT5G17810		AT2G39790								AT5G22380
		AT5G19700		AT2G39850								AT5G22608
		AT5G19880		AT2G39851								AT5G22610
		AT5G20230		AT2G40210								AT5G23908
		AT5G20240		AT2G40370								AT5G23910
		AT5G20330		AT2G40435								AT5G24205
		AT5G20370		AT2G40440								AT5G24206
		AT5G20380		AT2G40510								AT5G24260
		AT5G20560		AT2G40670								AT5G24410
		AT5G20570		AT2G40690								AT5G24560
		AT5G20620		AT2G40750								AT5G24960
		AT5G20630		AT2G40805								AT5G25320
		AT5G21280		AT2G40910								AT5G25400
		AT5G21950		AT2G40920								AT5G25410
		AT5G21960		AT2G40995								AT5G25415
		AT5G22260		AT2G41000								AT5G25920
		AT5G22490		AT2G41230								AT5G25970
		AT5G22870		AT2G41231								AT5G26190
		AT5G23000		AT2G41370								AT5G27807
		AT5G23020		AT2G41375								AT5G27870
		AT5G23270		AT2G41445								AT5G27910
		AT5G23460		AT2G41470								AT5G27920
		AT5G23470		AT2G41616								AT5G28180
		AT5G23480		AT2G41690								AT5G28300
		AT5G23940		AT2G41997								AT5G28690
		AT5G24190		AT2G42170								AT5G33399
		AT5G24230		AT2G42350								AT5G35320
		AT5G24240		AT2G42410								AT5G35917
		AT5G24540		AT2G42540								AT5G36120
		AT5G24580		AT2G42650								AT5G36240
		AT5G24770		AT2G42660								AT5G36722
		AT5G24870		AT2G42830								AT5G37460
		AT5G24879		AT2G42835								AT5G37470
		AT5G24880		AT2G43070								AT5G37820
		AT5G24910		AT2G43140								AT5G38005
		AT5G25020		AT2G43261								AT5G38070
		AT5G25110		AT2G43270								AT5G38080
		AT5G25290		AT2G43280								AT5G38090
		AT5G25300		AT2G43560								AT5G38240
		AT5G25330		AT2G43580								AT5G38690
		AT5G25340		AT2G43660								AT5G38910
		AT5G25810		AT2G43860								AT5G38970
		AT5G25840		AT2G43870								AT5G39250
		AT5G25995		AT2G43880								AT5G39260
		AT5G26010		AT2G44110								AT5G39330
		AT5G26146		AT2G44240								AT5G39450
		AT5G26147		AT2G44460								AT5G39540
		AT5G26150		AT2G44470								AT5G39610
		AT5G26617		AT2G44530								AT5G39700
		AT5G26920		AT2G44540								AT5G39850
		AT5G28237		AT2G44560								AT5G40370
		AT5G28680		AT2G45060								AT5G40430
		AT5G30500		AT2G45410								AT5G40550
		AT5G36140		AT2G45650								AT5G40630
		AT5G36980		AT2G45660								AT5G40860
		AT5G37170		AT2G45750								AT5G41250
		AT5G37280		AT2G45830								AT5G41300
		AT5G37290		AT2G46140								AT5G41410
		AT5G37900		AT2G46255								AT5G41540
		AT5G37910		AT2G46490								AT5G41550
		AT5G37950		AT2G46493								AT5G41560
		AT5G37990		AT2G46494								AT5G41590
		AT5G38010		AT2G46495								AT5G41765
		AT5G38030		AT2G46590								AT5G41820
		AT5G38120		AT2G46685								AT5G41900
		AT5G38396		AT2G46690								AT5G42280
		AT5G38397		AT2G46870								AT5G42380
		AT5G38400		AT2G46880								AT5G42460
		AT5G38680		AT2G46890								AT5G42510
		AT5G38710		AT2G47160								AT5G42530
		AT5G38790		AT2G47270								AT5G42630
		AT5G38810		AT2G47430								AT5G42635
		AT5G39310		AT2G47560								AT5G42750
		AT5G39890		AT2G47810								AT5G42800
		AT5G39895		AT2G48130								AT5G43064
		AT5G39930		AT2G48140								AT5G43066
		AT5G39940		AT2G48150								AT5G43090
		AT5G40050		AT3G00350								AT5G43520
		AT5G40260		AT3G00400								AT5G43610
		AT5G40348		AT3G00420								AT5G43760
		AT5G40350		AT3G00750								AT5G44110
		AT5G41290		AT3G00790								AT5G44260
		AT5G41490		AT3G00850								AT5G44306
		AT5G41570		AT3G00940								AT5G44310
		AT5G41810		AT3G01010								AT5G44563
		AT5G43030		AT3G01015								AT5G45190
		AT5G43040		AT3G01020								AT5G45450
		AT5G43370		AT3G01085								AT5G45455
		AT5G43410		AT3G01105								AT5G45650
		AT5G43935		AT3G01185								AT5G45730
		AT5G44570		AT3G01190								AT5G45850
		AT5G45230		AT3G01195								AT5G45960
		AT5G45580		AT3G01210								AT5G46020
		AT5G47920		AT3G01220								AT5G46025
		AT5G47990		AT3G01225								AT5G46315
		AT5G48060		AT3G01250								AT5G46340
		AT5G48100		AT3G01260								AT5G46490
		AT5G48110		AT3G01305								AT5G46610
		AT5G49520		AT3G01315								AT5G46800
		AT5G49700		AT3G01395								AT5G46810
		AT5G50130		AT3G01420								AT5G46820
		AT5G50500		AT3G01445								AT5G48070
		AT5G50510		AT3G01480								AT5G48170
		AT5G50590		AT3G01490								AT5G48200
		AT5G50600		AT3G01530								AT5G48205
		AT5G50620		AT3G01535								AT5G48510
		AT5G50770		AT3G01845								AT5G49305
		AT5G50790		AT3G02150								AT5G49420
		AT5G50950		AT3G02240								AT5G49680
		AT5G51060		AT3G02242								AT5G50020
		AT5G51310		AT3G02245								AT5G50050
		AT5G51360		AT3G02300								AT5G50080
		AT5G51370		AT3G02415								AT5G50150
		AT5G51780		AT3G02430								AT5G50175
		AT5G51790		AT3G02440								AT5G50520
		AT5G51950		AT3G02450								AT5G50530
		AT5G52070		AT3G02610								AT5G50640
		AT5G52400		AT3G02630								AT5G51000
		AT5G52500		AT3G02705								AT5G51010
		AT5G52720		AT3G02805								AT5G51200
		AT5G52730		AT3G02815								AT5G51210
		AT5G53600		AT3G02930								AT5G51220
		AT5G53830		AT3G02940								AT5G51470
		AT5G54250		AT3G02960								AT5G51770
		AT5G54350		AT3G02970								AT5G51845
		AT5G54360		AT3G02975								AT5G52020
		AT5G54790		AT3G02980								AT5G52150
		AT5G55131		AT3G03190								AT5G52155
		AT5G55132		AT3G03200								AT5G52250
		AT5G55430		AT3G03220								AT5G52300
		AT5G55780		AT3G03230								AT5G52420
		AT5G56300		AT3G03270								AT5G52490
		AT5G56320		AT3G03272								AT5G52900
		AT5G56325		AT3G03285								AT5G53110
		AT5G56330		AT3G03315								AT5G53780
		AT5G56430		AT3G03705								AT5G53940
		AT5G56440		AT3G03725								AT5G54000
		AT5G56452		AT3G03730								AT5G54010
		AT5G56470		AT3G03735								AT5G54060
		AT5G56480		AT3G03755								AT5G54148
		AT5G57090		AT3G04005								AT5G54150
		AT5G57220		AT3G04045								AT5G54240
		AT5G57380		AT3G04060								AT5G54400
		AT5G57420		AT3G04095								AT5G55120
		AT5G57620		AT3G04100								AT5G55560
		AT5G58380		AT3G04105								AT5G55810
		AT5G58390		AT3G04115								AT5G56090
		AT5G58460		AT3G04125								AT5G56110
		AT5G58500		AT3G04200								AT5G56200
		AT5G58880		AT3G04220								AT5G56250
		AT5G58890		AT3G04235								AT5G56490
		AT5G58910		AT3G04260								AT5G56640
		AT5G59040		AT3G04270								AT5G56690
		AT5G59520		AT3G04290								AT5G56700
		AT5G60000		AT3G04295								AT5G56870
		AT5G60010		AT3G04380								AT5G56880
		AT5G60600		AT3G04430								AT5G57510
		AT5G60780		AT3G04525								AT5G57750
		AT5G60910		AT3G04545								AT5G57760
		AT5G61110		AT3G04550								AT5G59055
		AT5G61120		AT3G04565								AT5G59060
		AT5G61290		AT3G04575								AT5G59070
		AT5G61600		AT3G04625								AT5G59080
		AT5G61605		AT3G04765								AT5G59360
		AT5G61610		AT3G04815								AT5G60022
		AT5G61690		AT3G04875								AT5G60100
		AT5G61700		AT3G04990								AT5G60190
		AT5G62330		AT3G05095								AT5G60500
		AT5G62510		AT3G05105								AT5G60620
		AT5G62800		AT3G05125								AT5G60730
		AT5G63180		AT3G05155								AT5G60760
		AT5G63450		AT3G05175								AT5G60820
		AT5G63560		AT3G05185								AT5G62290
		AT5G63600		AT3G05195								AT5G62660
		AT5G63715		AT3G05205								AT5G62730
		AT5G63720		AT3G05255								AT5G62750
		AT5G64110		AT3G05265								AT5G62760
		AT5G64770		AT3G05375								AT5G62830
		AT5G64790		AT3G05400								AT5G62850
		AT5G65080		AT3G05460								AT5G62860
		AT5G65170		AT3G05915								AT5G62865
		AT5G65690		AT3G05925								AT5G63087
		AT5G65840		AT3G05950								AT5G63660
		AT5G65850		AT3G06020								AT5G64905
		AT5G65860		AT3G06390								AT5G65100
		AT5G66260		AT3G06435								AT5G65140
		AT5G66420		AT3G06436								AT5G65158
		AT5G66690		AT3G06695								AT5G65160
		AT5G66816		AT3G06778								AT5G65225
		AT5G66817		AT3G06905								AT5G65230
		AT5G66960		AT3G06925								AT5G65330
		AT5G66970		AT3G07405								AT5G65940
		AT5G66980		AT3G07415								AT5G65950
				AT3G07645								AT5G66270
				AT3G07895								AT5G66310
				AT3G07970								AT5G66670
				AT3G08050								AT5G66710
				AT3G08055								AT5G66810
				AT3G08080								AT5G67300
				AT3G08160								AT5G67310
				AT3G08255								AT5G67320
				AT3G08260								AT5G67450
				AT3G08265
				AT3G08270
				AT3G08295
				AT3G08315
				AT3G08325
				AT3G08390
				AT3G08395
				AT3G08455
				AT3G08460
				AT3G08465
				AT3G08615
				AT3G09065
				AT3G09205
				AT3G09220
				AT3G09290
				AT3G09315
				AT3G09370
				AT3G09380
				AT3G09505
				AT3G09765
				AT3G09845
				AT3G09922
				AT3G09990
				AT3G10080
				AT3G10130
				AT3G10140
				AT3G10520
				AT3G10572
				AT3G10600
				AT3G10780
				AT3G10845
				AT3G10910
				AT3G10990
				AT3G11050
				AT3G11130
				AT3G11180
				AT3G11310
				AT3G11370
				AT3G11397
				AT3G11420
				AT3G11435
				AT3G11480
				AT3G11490
				AT3G12203
				AT3G12210
				AT3G12440
				AT3G13229
				AT3G13230
				AT3G13276
				AT3G13370
				AT3G13432
				AT3G13433
				AT3G13435
				AT3G13437
				AT3G13650
				AT3G13660
				AT3G13662
				AT3G13730
				AT3G13760
				AT3G13784
				AT3G13940
				AT3G13950
				AT3G13980
				AT3G14210
				AT3G15280
				AT3G15290
				AT3G15500
				AT3G15510
				AT3G15536
				AT3G15800
				AT3G15820
				AT3G15940
				AT3G16330
				AT3G16420
				AT3G16430
				AT3G16460
				AT3G16950
				AT3G16960
				AT3G17060
				AT3G17070
				AT3G17080
				AT3G17140
				AT3G17150
				AT3G17152
				AT3G17180
				AT3G17185
				AT3G17265
				AT3G17500
				AT3G18215
				AT3G18217
				AT3G18260
				AT3G18270
				AT3G18340
				AT3G18390
				AT3G18410
				AT3G18450
				AT3G18470
				AT3G18518
				AT3G18520
				AT3G18610
				AT3G18620
				AT3G18720
				AT3G19200
				AT3G19210
				AT3G19660
				AT3G19663
				AT3G19700
				AT3G19710
				AT3G19890
				AT3G19895
				AT3G19940
				AT3G20155
				AT3G20360
				AT3G20460
				AT3G20560
				AT3G20580
				AT3G20710
				AT3G20750
				AT3G20830
				AT3G20840
				AT3G20850
				AT3G20870
				AT3G20978
				AT3G20997
				AT3G21000
				AT3G21090
				AT3G21360
				AT3G21710
				AT3G21805
				AT3G21870
				AT3G21880
				AT3G21890
				AT3G21900
				AT3G21910
				AT3G22060
				AT3G22125
				AT3G22142
				AT3G22231
				AT3G22235
				AT3G22240
				AT3G22250
				AT3G22275
				AT3G22333
				AT3G22337
				AT3G22345
				AT3G22400
				AT3G22410
				AT3G22480
				AT3G22490
				AT3G22500
				AT3G22510
				AT3G22560
				AT3G22565
				AT3G22570
				AT3G22640
				AT3G22720
				AT3G22723
				AT3G22730
				AT3G22740
				AT3G22910
				AT3G23020
				AT3G23030
				AT3G23060
				AT3G23090
				AT3G23100
				AT3G23120
				AT3G23250
				AT3G23860
				AT3G24130
				AT3G24225
				AT3G24250
				AT3G24570
				AT3G24575
				AT3G24580
				AT3G24590
				AT3G25160
				AT3G25170
				AT3G25180
				AT3G25240
				AT3G25265
				AT3G25270
				AT3G25280
				AT3G25760
				AT3G25770
				AT3G25790
				AT3G26270
				AT3G26440
				AT3G26450
				AT3G26460
				AT3G26760
				AT3G26770
				AT3G26780
				AT3G26782
				AT3G26812
				AT3G26813
				AT3G26815
				AT3G26816
				AT3G26818
				AT3G26819
				AT3G26934
				AT3G26940
				AT3G27185
				AT3G27400
				AT3G27490
				AT3G27510
				AT3G28007
				AT3G28243
				AT3G28250
				AT3G28360
				AT3G28580
				AT3G28590
				AT3G28610
				AT3G28910
				AT3G28990
				AT3G29050
				AT3G29060
				AT3G29190
				AT3G29430
				AT3G29580
				AT3G29635
				AT3G30290
				AT3G30340
				AT3G30350
				AT3G30730
				AT3G32040
				AT3G36659
				AT3G42950
				AT3G42960
				AT3G43120
				AT3G43860
				AT3G43890
				AT3G43920
				AT3G44090
				AT3G44300
				AT3G44540
				AT3G44560
				AT3G44703
				AT3G44704
				AT3G44730
				AT3G44753
				AT3G44755
				AT3G44763
				AT3G44765
				AT3G44766
				AT3G44769
				AT3G44770
				AT3G44820
				AT3G44910
				AT3G44930
				AT3G44970
				AT3G45070
				AT3G45480
				AT3G45500
				AT3G45530
				AT3G45560
				AT3G45577
				AT3G45810
				AT3G45935
				AT3G45940
				AT3G46240
				AT3G46330
				AT3G46340
				AT3G46350
				AT3G46355
				AT3G46360
				AT3G46370
				AT3G46800
				AT3G46810
				AT3G46880
				AT3G46890
				AT3G46900
				AT3G46910
				AT3G47030
				AT3G47130
				AT3G47140
				AT3G47150
				AT3G47160
				AT3G47170
				AT3G47180
				AT3G47210
				AT3G47220
				AT3G47400
				AT3G47600
				AT3G47710
				AT3G47740
				AT3G47750
				AT3G47760
				AT3G47770
				AT3G47870
				AT3G47980
				AT3G48208
				AT3G48230
				AT3G48231
				AT3G48260
				AT3G48290
				AT3G48310
				AT3G48343
				AT3G49040
				AT3G49045
				AT3G49110
				AT3G49120
				AT3G49130
				AT3G49190
				AT3G49200
				AT3G49300
				AT3G49305
				AT3G49307
				AT3G49320
				AT3G49440
				AT3G49620
				AT3G49630
				AT3G49690
				AT3G49760
				AT3G49780
				AT3G50130
				AT3G50140
				AT3G50150
				AT3G50370
				AT3G50373
				AT3G50460
				AT3G50470
				AT3G50480
				AT3G50570
				AT3G50720
				AT3G50780
				AT3G50980
				AT3G50990
				AT3G51020
				AT3G51030
				AT3G51050
				AT3G51070
				AT3G51560
				AT3G51690
				AT3G51895
				AT3G52000
				AT3G52010
				AT3G52440
				AT3G52490
				AT3G52540
				AT3G52550
				AT3G52680
				AT3G52690
				AT3G52700
				AT3G52810
				AT3G52820
				AT3G52980
				AT3G53010
				AT3G53030
				AT3G53040
				AT3G53050
				AT3G53060
				AT3G53065
				AT3G53070
				AT3G53075
				AT3G53080
				AT3G53090
				AT3G53232
				AT3G53320
				AT3G53710
				AT3G53820
				AT3G54320
				AT3G54340
				AT3G54410
				AT3G54440
				AT3G54450
				AT3G55100
				AT3G55370
				AT3G55380
				AT3G55530
				AT3G55540
				AT3G55570
				AT3G55646
				AT3G55650
				AT3G55700
				AT3G55890
				AT3G55900
				AT3G55910
				AT3G56620
				AT3G56630
				AT3G56700
				AT3G56891
				AT3G57240
				AT3G57680
				AT3G57950
				AT3G58050
				AT3G58200
				AT3G58250
				AT3G58260
				AT3G58270
				AT3G58310
				AT3G58320
				AT3G58370
				AT3G58380
				AT3G58860
				AT3G58875
				AT3G58877
				AT3G59010
				AT3G59070
				AT3G59160
				AT3G59170
				AT3G59435
				AT3G59440
				AT3G59600
				AT3G59610
				AT3G59780
				AT3G59845
				AT3G59850
				AT3G60090
				AT3G60140
				AT3G60590
				AT3G60790
				AT3G61120
				AT3G61150
				AT3G61198
				AT3G61400
				AT3G61897
				AT3G61898
				AT3G61920
				AT3G62210
				AT3G62330
				AT3G62340
				AT3G62350
				AT3G62460
				AT3G62680
				AT3G62950
				AT3G62960
				AT3G63110
				AT3G63220
				AT3G63230
				AT4G00260
				AT4G00315
				AT4G00360
				AT4G00380
				AT4G00390
				AT4G00480
				AT4G00870
				AT4G00872
				AT4G00880
				AT4G00883
				AT4G01350
				AT4G01355
				AT4G01420
				AT4G01440
				AT4G01510
				AT4G01533
				AT4G01535
				AT4G01770
				AT4G01890
				AT4G01920
				AT4G01925
				AT4G02310
				AT4G02660
				AT4G02690
				AT4G02733
				AT4G02735
				AT4G02740
				AT4G02775
				AT4G02810
				AT4G02870
				AT4G02925
				AT4G03050
				AT4G03165
				AT4G03170
				AT4G03175
				AT4G03525
				AT4G03545
				AT4G03765
				AT4G03995
				AT4G04095
				AT4G04295
				AT4G04450
				AT4G04510
				AT4G04840
				AT4G04900
				AT4G04905
				AT4G05005
				AT4G05100
				AT4G05110
				AT4G05365
				AT4G05375
				AT4G05430
				AT4G05470
				AT4G05475
				AT4G05565
				AT4G05625
				AT4G05665
				AT4G05755
				AT4G05790
				AT4G05795
				AT4G05805
				AT4G05920
				AT4G05975
				AT4G06070
				AT4G06075
				AT4G06080
				AT4G06085
				AT4G06115
				AT4G06120
				AT4G06130
				AT4G06205
				AT4G06290
				AT4G06345
				AT4G06365
				AT4G06370
				AT4G06425
				AT4G06765
				AT4G06925
				AT4G06930
				AT4G06945
				AT4G06950
				AT4G07025
				AT4G07045
				AT4G07105
				AT4G07115
				AT4G07125
				AT4G07170
				AT4G07270
				AT4G07375
				AT4G07505
				AT4G07535
				AT4G07545
				AT4G07645
				AT4G07805
				AT4G07815
				AT4G08150
				AT4G08535
				AT4G08867
				AT4G08869
				AT4G08910
				AT4G08965
				AT4G09015
				AT4G09095
				AT4G09100
				AT4G09110
				AT4G09115
				AT4G09190
				AT4G09645
				AT4G09647
				AT4G09850
				AT4G09885
				AT4G09965
				AT4G10020
				AT4G10190
				AT4G10260
				AT4G10265
				AT4G10480
				AT4G10490
				AT4G10640
				AT4G10660
				AT4G10850
				AT4G11030
				AT4G11310
				AT4G11340
				AT4G11393
				AT4G11402
				AT4G11580
				AT4G11590
				AT4G11600
				AT4G11640
				AT4G11760
				AT4G11770
				AT4G11880
				AT4G12060
				AT4G12150
				AT4G12170
				AT4G12382
				AT4G12540
				AT4G12820
				AT4G12825
				AT4G12890
				AT4G13090
				AT4G13190
				AT4G13195
				AT4G13235
				AT4G13266
				AT4G13280
				AT4G13290
				AT4G13300
				AT4G13310
				AT4G13320
				AT4G13330
				AT4G13440
				AT4G13480
				AT4G13493
				AT4G13494
				AT4G13495
				AT4G13572
				AT4G13575
				AT4G13660
				AT4G13700
				AT4G13840
				AT4G13950
				AT4G14440
				AT4G14550
				AT4G15150
				AT4G15165
				AT4G15260
				AT4G15350
				AT4G15380
				AT4G15410
				AT4G15417
				AT4G15420
				AT4G15440
				AT4G15700
				AT4G15710
				AT4G15735
				AT4G15970
				AT4G15975
				AT4G15980
				AT4G16040
				AT4G16230
				AT4G16235
				AT4G16250
				AT4G16260
				AT4G16265
				AT4G16270
				AT4G16563
				AT4G16730
				AT4G16740
				AT4G16745
				AT4G17695
				AT4G17780
				AT4G17850
				AT4G17860
				AT4G18330
				AT4G18350
				AT4G18670
				AT4G18860
				AT4G18890
				AT4G18930
				AT4G18960
				AT4G18970
				AT4G18990
				AT4G19000
				AT4G19035
				AT4G19038
				AT4G19430
				AT4G19520
				AT4G19680
				AT4G19830
[truncated: 802 more rows]
